# Supplementary material for: Fluoride Depletes Acidogenic Taxa in Oral but Not Gut Microbial Communities in Mice
Source: mSystems. 2017 Aug 8;2(4):e00047-17. doi: 10.1128/mSystems.00047-17 (PMC5547758; doi:10.1128/mSystems.00047-17)
Supplement: TABLE S1 [file sys004172123st5.xls]

## Sheet: Table S1
Table S1, Differentially abundant bacterial genera by oral-stool biogeography in mice inferred from univariate analysis
Taxon	Enriched site	LDA	P-value
k__Bacteria| p__Proteobacteria| c__Gammaproteobacteria| o__Pasteurellales| f__Pasteurellaceae_g__	Oral	4.9795	3.90895e-18
k__Bacteria| p__Firmicutes| c__Bacilli| o__Lactobacillales| f__Streptococcaceae| g__Streptococcus	Oral	5.46375	1.78369e-14
k__Bacteria| p__Bacteroidetes| c__Bacteroidia| o__Bacteroidales| f__S24_7_g__	Stool	4.74336	1.05109e-13
k__Bacteria| p__Bacteroidetes| c__Bacteroidia| o__Bacteroidales| f__Bacteroidaceae| g__Bacteroides	Stool	5.16417	1.21095e-11
k__Bacteria| p__Firmicutes| c__Clostridia| o__Clostridiales| f___g__	Stool	4.83399	1.13284e-10
k__Bacteria| p__Firmicutes| c__Clostridia| o__Clostridiales| f__Lachnospiraceae| g__	Stool	4.39579	0.000543712
k__Bacteria| p__Bacteroidetes| c__Bacteroidia| o__Bacteroidales| f__Porphyromonadaceae| g__Parabacteroides	Stool	4.19648	0.000766877
k__Bacteria| p__Bacteroidetes| c__Bacteroidia| o__Bacteroidales| f__Rikenellaceae| g__	Stool	4.41351	0.00257043
k__Bacteria| p__Firmicutes| c__Bacilli| o__Lactobacillales| f__Lactobacillaceae| g__Lactobacillus	Stool	4.33413	0.0370825
