# Supplementary material for: Fluoride Depletes Acidogenic Taxa in Oral but Not Gut Microbial Communities in Mice
Source: mSystems. 2017 Aug 8;2(4):e00047-17. doi: 10.1128/mSystems.00047-17 (PMC5547758; doi:10.1128/mSystems.00047-17)
Supplement: TABLE S2 [file sys004172123st6.xls]

## Sheet: Table S2
Table S2, Fluoride treatment effects on oral bacterial OTUs at week 12
Those taxa that were significantly enriched (FDR q < 0.2) in either covariates are included.
Taxon depleted in both low and high fluoride groups	Value	Coefficient	P.value	Q.value
k__Bacteria|p__Bacteroidetes|c__Bacteroidia|o__Bacteroidales|f__Porphyromonadaceae|g__Parabacteroides|s__distasonis	Depleted in High Fluoride	-0.02174	0.000218537	0.0314693
k__Bacteria|p__Bacteroidetes|c__Bacteroidia|o__Bacteroidales|f__Porphyromonadaceae|g__Parabacteroides|s__distasonis	Depeleted in Low Fluoride	-0.018391	0.000809433	0.0388528
k__Bacteria|p__Bacteroidetes|c__Bacteroidia|o__Bacteroidales|f__Bacteroidaceae|g__Bacteroides|s__uniformis	Depleted in High Fluoride	-0.0244726	0.000437707	0.0315149
k__Bacteria|p__Bacteroidetes|c__Bacteroidia|o__Bacteroidales|f__Bacteroidaceae|g__Bacteroides|s__uniformis	Depeleted in Low Fluoride	-0.0165523	0.00794558	0.152555
k__Bacteria|p__Bacteroidetes|c__Bacteroidia|o__Bacteroidales|f__Bacteroidaceae|g__Bacteroides|s__	Depleted in High Fluoride	-0.0842156	0.000359599	0.0315149
k__Bacteria|p__Bacteroidetes|c__Bacteroidia|o__Bacteroidales|f__Bacteroidaceae|g__Bacteroides|s__	Depeleted in Low Fluoride	-0.0655219	0.0025033	0.0797509
Taxon depleted in high fluoride	Value	Coefficient	P.value	Q.value
k__Bacteria|p__Proteobacteria|c__Betaproteobacteria|o__Burkholderiales|f__Alcaligenaceae|g__Sutterella|s__	Depleted in High Fluoride	-0.0118774	0.00737848	0.151786
k__Bacteria|p__Proteobacteria|c__Deltaproteobacteria|o__Desulfovibrionales|f__Desulfovibrionaceae|g__Bilophila|s__	Depleted in High Fluoride	-0.00572159	0.00895339	0.161161
Taxon depleted in low fluoride	Value	Coefficient	P.value	Q.value
k__Bacteria|p__Bacteroidetes|c__Bacteroidia|o__Bacteroidales|f__|g__|s__	Depeleted in Low Fluoride	-0.0172574	0.00124492	0.0452992
k__Bacteria|p__Proteobacteria|c__Betaproteobacteria|o__Burkholderiales|f__Burkholderiaceae|g__Burkholderia|s__	Depeleted in Low Fluoride	-0.0431629	0.0029814	0.0797509
k__Bacteria|p__Bacteroidetes|c__Bacteroidia|o__Bacteroidales|f__Rikenellaceae|g__AF12|s__	Depeleted in Low Fluoride	-0.0143938	0.00304604	0.0797509
k__Bacteria|p__Actinobacteria|c__Actinobacteria|o__Actinomycetales|f__Corynebacteriaceae|g__Corynebacterium|s__mastitidis	Depeleted in Low Fluoride	-0.0584545	0.00632868	0.145054
k__Bacteria|p__Proteobacteria|c__Deltaproteobacteria|o__|f__|g__|s__	Depeleted in Low Fluoride	-0.0184995	0.00654759	0.145054
Taxon enriched in high fluoride	Value	Coefficient	P.value	Q.value
k__Bacteria|p__Proteobacteria|c__Gammaproteobacteria|o__Aeromonadales|f__Succinivibrionaceae|g__Ruminobacter|s__	Enriched in High Fluoride	0.00837441	0.000160011	0.0314693
