# Supplementary material for: Fluoride Depletes Acidogenic Taxa in Oral but Not Gut Microbial Communities in Mice
Source: mSystems. 2017 Aug 8;2(4):e00047-17. doi: 10.1128/mSystems.00047-17 (PMC5547758; doi:10.1128/mSystems.00047-17)
Supplement: TABLE S3 [file sys004172123st7.xls]

## Sheet: Table S3
Table S3, Fluoride treatment effects on oral bacterial functional modules at week 12
Those functional modules that were significantly enriched (FDR q < 0.2) in either covariates are included.
Depleted functional modules in both low and high fluoride groups	Value	Coefficient	P.value	Q.value
M00311_2 Oxoglutarate ferredoxin oxidoreductase	Depeleted in Low Fluoride	-0.024174	0.006329	0.1912
M00311_2 Oxoglutarate ferredoxin oxidoreductase	Depleted in High Fluoride	-0.018391	0.006137	0.1912
M00012_Glyoxylate cycle	Depeleted in Low Fluoride	-0.024473	0.006548	0.1912
M00012_Glyoxylate cycle	Depleted in High Fluoride	-0.016362	0.006901	0.1912
M00149_Succinate dehydragenase	Depeleted in Low Fluoride	-0.024216	0.007431	0.1912
M00149_Succinate dehydragenase	Depleted in High Fluoride	-0.011877	0.007689	0.1912
M00095 Mevalonate Pathway	Depeleted in Low Fluoride	-0.015722	0.007946	0.1912
M00095 Mevalonate Pathway	Depleted in High Fluoride	-0.009246	0.007953	0.1912
M00348_Glutathione transport system	Depeleted in Low Fluoride	-0.034222	0.007953	0.1968
M00348_Glutathione transport system	Depleted in High Fluoride	-0.039263	0.008259	0.1968
M00025_Tyrosine biosynthesis (chorismate => tyrosine)	Depeleted in Low Fluoride	-0.059102	0.008158	0.1968
M00025_Tyrosine biosynthesis (chorismate => tyrosine)	Depleted in High Fluoride	-0.019092	0.007903	0.1968
Depleted or enriched functional modules in either low or high fluoride groups	Value	Coefficient	P.value	Q.value
M00034_Methionine salvage pathway	Enriched in Low Fluoride	0.042312	0.006041	0.1912
M00126_Tetrahydrofolate biosynthesis	Depleted in High Fluoride	-0.039275	0.006521	0.1912
M00136_GABA biosynthesis (putrescine => GABA)	Enriched in High Fluoride	0.050102	0.006991	0.1912
M00202_Oligogalacturonide transport system	Enriched in High Fluoride	0.021119	0.007112	0.1912
M00220_Rhamnose transport system	Depleted in High Fluoride	-0.009123	0.007002	0.1912
M00225_Lysine/arginine/ornithine transport system	Depleted in Low Fluoride	-0.017263	0.007659	0.1912
M00278_PT System (sorbose-specific component)	Enriched in High Fluoride	0.042952	0.007939	0.1912
M00302_1-Aminoethylphosphonate transport system	Depleted in Low Fluoride	-0.029854	0.007031	0.1912
M00198_sn-Glycerol3-phosphate transport	Depleted in High Fluoride	-0.019281	0.008102	0.1968
M00349_Microcin C Transport system	Enriched in Low Fluoride	0.031328	0.008653	0.1968
M00300_Putrescine transport	Depleted in High Fluoride	-0.423022	0.007334	0.1968
M00226_Histidine transport	Depleted in High Fluoride	-0.030012	0.008214	0.1968
M00230_Glutamate/aspartate transport	Depleted in High Fluoride	-0.031129	0.008007	0.1968
