# Supplementary material for: Fluoride Depletes Acidogenic Taxa in Oral but Not Gut Microbial Communities in Mice
Source: mSystems. 2017 Aug 8;2(4):e00047-17. doi: 10.1128/mSystems.00047-17 (PMC5547758; doi:10.1128/mSystems.00047-17)
Supplement: TABLE S4 [file sys004172123st8.xls]

## Sheet: Table S4
Table S4, Genus-level taxonomic profiles of all samples from 16S-sequencing and their associated metadata.
#SampleID	oral.wk0.1	oral.wk0.2	oral.wk0.3	oral.wk0.4	oral.wk0.5	oral.wk0.6	oral.wk0.7	oral.wk0.8	9oralEND	14oralEND	13oralEND	16oralEND	12oralEND	15oralEND	11oralEND	3oralEND	1oralEND	4oralEND	2oralEND	6oralEND	7oralEND	5oralEND	17oralEND	19oralEND	20oralEND	18oralEND	23oralEND	21oralEND	22oralEND	F.wk0.3	F.wk0.20	F.wk0.2	F.wk0.19	F.wk0.22	F.wk0.5	F.wk0.16	F.wk0.10	F.wk0.15	F.wk0.21	F.wk0.11	F.wk0.12	F.wk0.13	F.wk0.23	F.wk0.4	F.wk0.6	F.wk0.9	F.wk0.14	F.wk0.7	F.wk0.1
Location	Oral	Oral	Oral	Oral	Oral	Oral	Oral	Oral	Oral	Oral	Oral	Oral	Oral	Oral	Oral	Oral	Oral	Oral	Oral	Oral	Oral	Oral	Oral	Oral	Oral	Oral	Oral	Oral	Oral	Stool	Stool	Stool	Stool	Stool	Stool	Stool	Stool	Stool	Stool	Stool	Stool	Stool	Stool	Stool	Stool	Stool	Stool	Stool	Stool
Time	wk0	wk0	wk0	wk0	wk0	wk0	wk0	wk0	END	END	END	END	END	END	END	END	END	END	END	END	END	END	END	END	END	END	END	END	END	wk0	wk0	wk0	wk0	wk0	wk0	wk0	wk0	wk0	wk0	wk0	wk0	wk0	wk0	wk0	wk0	wk0	wk0	wk0	wk0
Group	Control	Control	Control	Control	Control	Control	Control	Control	Control	Control	Control	Control	Control	Control	Control	Group1	Group1	Group1	Group1	Group1	Group1	Group1	Group2	Group2	Group2	Group2	Group2	Group2	Group2	Control	Control	Control	Control	Control	Control	Group1	Group1	Group1	Group1	Group1	Group1	Group1	Group1	Group2	Group2	Group2	Group2	Group2	Group2
AnimalNumber	ctrl.1	ctrl.2	ctrl.3	ctrl.4	ctrl.5	ctrl.6	ctrl.7	ctrl.8	7030	7032	7034	7038	7039	7044	7107	7026	7033	7100	7102	7104	7113	7114	7031	7035	7037	7040	7101	7103	7110	7032	7033	7034	7038	7039	7044	7026	7030	7100	7104	7105	7107	7113	7114	7031	7040	7101	7103	7106	7110
Cages	1	2	3	4	5	6	7	8	A	C	B	H	B	C	A	F	H	F	E	G	D	G	I	J	J	I	L	K	K	C	H	B	H	B	C	F	A	F	G	D	A	D	G	I	I	L	K	L	K
Litter	na	na	na	na	na	na	na	na	litterA	litterA	litterB	litterD	litterB	NA	litterD	litterC	litterB	litterC	litterC	litterC	litterE	litterE	litterA	litterB	litterB	litterB	litterC	litterC	litterD	litterA	litterB	litterB	litterD	litterB	NA	litterC	litterA	litterC	litterC	litterD	litterD	litterE	litterE	litterA	litterB	litterC	litterC	litterD	litterD
Sex	na	na	na	na	na	na	na	na	male	male	female	female	female	NA	female	female	female	female	male	male	female	male	male	female	female	male	female	male	male	male	female	female	female	female	NA	female	male	female	male	female	female	female	male	male	male	female	male	female	male
NSTI_scores	0.0563793	0.0375679	0.0672299	0.0263035	0.0375429	0.0761386	0.0562487	0.113528	0.049131	0.0325985	0.0422278	0.103077	0.0439432	0.0618607	0.0406613	0.0371849	0.0355091	0.0361839	0.0300512	0.0414067	0.0542304	0.031495	0.0428579	0.0365981	0.0424469	0.0356632	0.0347115	0.0526543	0.033689	0.111543	0.15493	0.156396	0.154886	0.125244	0.135323	0.132463	0.23408	0.119721	0.0470852	0.184153	0.139158	0.134112	0.157259	0.143694	0.150536	0.090269	0.15125	0.100109	0.194266
k__Archaea;p__[Parvarchaeota];c__[Parvarchaea];o__YLA114;f__;g__	0.0522879	0.0168389	0.0581686	0.000878951	0.0030888	0.147669	0.00349528	0.0313347	0.029397	0.0162776	0.0249166	0.038048	0.0229195	0.0421187	0.014585	0.00773525	0.0047749	0.00452547	0.00224678	0.0117616	0.0409954	0.00373502	0.00625289	0.00687895	0.00827511	0.0033511	0.00238879	0.0128139	0.00221706	0.575822	0.584777	0.366399	0.502253	0.0406181	0.405666	0.453831	0.374972	0.459269	0.00897178	0.163402	0.454138	0.060738	0.182375	0.584248	0.561712	0.0117345	0.128383	0.0728418	0.233465
k__Archaea;p__Euryarchaeota;c__Methanobacteria;o__Methanobacteriales;f__Methanobacteriaceae;g__Methanobrevibacter	6.98452e-05	0	0	0	0	0	0.000119497	0	0	0	0	0	0	0	0	0	0	0	0	0	0	0	0	0	0	0	0	0	0	0	0	0	0	0	0	0	0	0	0	0	0	0	0	0	0	0	0	0	0
k__Archaea;p__Euryarchaeota;c__Methanobacteria;o__Methanobacteriales;f__Methanobacteriaceae;g__Methanosphaera	0	0	0.000101733	0	3.40677e-05	0	0	0	0	0	0	0	0	0	0	0	0	0	0	0	0	0	0	0	0	0	0	0	0	0	0	0	0	0	0	0	0	0	0	0	0	0	0	0	0	0	0	0	0
k__Archaea;p__Euryarchaeota;c__Thermoplasmata;o__E2;f__[Methanomassiliicoccaceae];g__vadinCA11	0	0	4.52146e-05	0	0	0	0	0	0	0	0	0	0	0	0	0	0	0	0	0	0	0	0	0	0	0	0	0	0	0	0	0	0	0	0	0	0	0	0	0	0	0	0	0	0	0	0	0	0
k__Bacteria;p__[Thermi];c__Deinococci;o__Deinococcales;f__Deinococcaceae;g__Deinococcus	0	0	0	0	0	0.000135042	0	0	0	0	0	0	0	0	0	0	0	0	0	0	0	0	0	0	0	0	0	0	0	0	0	0	0	0	0	0	0	0	0	0	0	0	0	0	0	0	0	0	0
k__Bacteria;p__Acidobacteria;c__DA052;o__Ellin6513;f__;g__	0	0	0	0	0	0	0	1.90774e-05	0	0	0	0	0	0	0	0	0	0	0	0	0	0	0	0	0	0	0	0	0	0	0	0	0	0	0	0	0	0	0	0	0	0	0	0	0	0	0	0	0
k__Bacteria;p__Acidobacteria;c__Holophagae;o__Holophagales;f__Holophagaceae;g__	0	0	0.000452146	6.00525e-05	7.94913e-05	0.000135042	0.000129455	0	3.73668e-05	8.25852e-06	0.000304862	0.000246212	6.84619e-05	0.00016089	3.73017e-05	1.43511e-05	0	0	0	0	0.00032493	0	0.000181482	0.000124506	3.0677e-05	4.89723e-05	4.84215e-05	0.000207167	2.43633e-05	0	0	0	0	0	0	0	0	0	0	0	0	0	0	0	0	0	0	0	0
k__Bacteria;p__Acidobacteria;c__Solibacteres;o__Solibacterales;f__[Bryobacteraceae];g__	3.49226e-05	0	0.000101733	0	0	0	9.95808e-05	0	1.60143e-05	2.47756e-05	4.10391e-05	0	7.60688e-06	0.000137906	4.47621e-05	0	1.92925e-05	0	0	0	0	0	4.94951e-05	0	0.000214739	0	0	8.5304e-05	1.62422e-05	0	0	0	0	0	0	0	0	0	0	0	0	0	0	0	0	0	0	0	0
k__Bacteria;p__Actinobacteria;c__Actinobacteria;o__Actinomycetales;f__Actinomycetaceae;g__Actinomyces	0	1.92225e-05	0	2.18373e-05	0	0	0	0	0	0	0	0	0	0	0	0	0	0	0	0	0	0	0	0	0	0	0	0	0	0	0	0	0	0	0	0	0	0	0	0	0	0	0	0	0	0	0	0	0
k__Bacteria;p__Actinobacteria;c__Actinobacteria;o__Actinomycetales;f__Actinomycetaceae;g__Varibaculum	0	0	0	2.18373e-05	0	2.25071e-05	2.98742e-05	0	0.00017082	0.000107361	0	8.20708e-05	1.52138e-05	0	2.2381e-05	0	0	0	0	9.58176e-05	0.00010831	1.38848e-05	0.00179832	0	0.000176393	0.000769564	0	0.000298564	6.49688e-05	0	0	0	0	0	0	0	0	0	0	0	0	0	0	0	0	0	0	0	0
k__Bacteria;p__Actinobacteria;c__Actinobacteria;o__Actinomycetales;f__Brevibacteriaceae;g__Brevibacterium	0	0	4.52146e-05	0	0	0	0	0	0	0	0	0	0	0	0	0	0	0	0	0	0	0	0	0	0	0	0	0	0	0	0	0	0	0	0	0	0	0	0	0	0	0	0	0	0	0	0	0	0
k__Bacteria;p__Actinobacteria;c__Actinobacteria;o__Actinomycetales;f__Corynebacteriaceae;g__Corynebacterium	0	0	0	0	2.27118e-05	0	0	0	0	0	0	0	0	0	0	0	0	0	0	0	0	0	0	0	0	0	0	0	0	0	0	0	0	0	0	0	0	0	0	0	0	0	0	0	0	0	0	0	0
k__Bacteria;p__Actinobacteria;c__Actinobacteria;o__Actinomycetales;f__Dermabacteraceae;g__Brachybacterium	0.000174613	5.126e-05	0	0	2.27118e-05	0.000146296	3.98323e-05	0.000152619	0.0149627	0.00981939	0.00433842	0.000886365	0.0184543	0.0166406	0.00490891	0.000229618	0.000366558	0.000432026	0.000141054	0.0463038	0.0157862	0.000499854	0.00163334	0.00323715	0.0112278	0.00284739	0.000274388	0.00165733	0.00260687	0	0	0	0	0	0	0	0	0	0	0	0	0	0	0	0	0	0	0	0
k__Bacteria;p__Actinobacteria;c__Actinobacteria;o__Actinomycetales;f__Intrasporangiaceae;g__	0	0	0	0	4.54236e-05	0	0	0	0	0	0	0	0	0	0	0	0	0	0	0	0	0	0	0	0	0	0	0	0	0	0	0	0	0	0	0	0	0	0	0	0	0	0	0	0	0	0	0	0
k__Bacteria;p__Actinobacteria;c__Actinobacteria;o__Actinomycetales;f__Microbacteriaceae;g__	0	0	0	0	0	0	0	0	0	0	2.34509e-05	0	0	0	0	1.43511e-05	0	0	1.00753e-05	0	0	0	0	0	0	0.000195889	0	3.04657e-05	0	0	0	0	0	0	0	0	0	0	0	0	0	0	0	0	0	0	0	0	0
k__Bacteria;p__Actinobacteria;c__Actinobacteria;o__Actinomycetales;f__Microbacteriaceae;g__Clavibacter	0	0	0	0	0	7.87747e-05	0	0	0	0	0	0	0	0	0	0	0	0	0	0	0	0	0	0	0	0	0	0	0	0	0	0	0	0	0	0	0	0	0	0	0	0	0	0	0	0	0	0	0
k__Bacteria;p__Actinobacteria;c__Actinobacteria;o__Actinomycetales;f__Microbacteriaceae;g__Cryocola	0	0	0	0	3.40677e-05	0	0	0	0	0	0	0	0	0	0	0	0	0	0	0	0	0	0	0	0	0	0	0	0	0	0	0	0	0	0	0	0	0	0	0	0	0	0	0	0	0	0	0	0
k__Bacteria;p__Actinobacteria;c__Actinobacteria;o__Actinomycetales;f__Micrococcaceae;g__	0	0	0	0	0	0	0	0	0	0	1.17255e-05	0	0	0.000114921	0	1.43511e-05	0	0	0	0	0	0	0.000131987	0	0	0	0	6.09314e-05	0	0	0	0	0	0	0	0	0	0	0	0	0	0	0	0	0	0	0	0	0
k__Bacteria;p__Actinobacteria;c__Actinobacteria;o__Actinomycetales;f__Micrococcaceae;g__Kocuria	0	0	0	5.45932e-05	0	0	0	0	0	0	0	0	0	0	0	0	0	0	0	0	0	0	0	0	0	0	0	0	0	0	0	0	0	0	0	0	0	0	0	0	0	0	0	0	0	0	0	0	0
k__Bacteria;p__Actinobacteria;c__Actinobacteria;o__Actinomycetales;f__Micrococcaceae;g__Microbispora	0	0	0	0	0	0	0	0	2.13525e-05	3.30341e-05	1.75882e-05	0	0	0	0	0	0	0	0	0	0	2.77697e-05	0	0	1.53385e-05	1.39921e-05	0	6.70245e-05	5.68477e-05	0	0	0	0	0	0	0	0	0	0	0	0	0	0	0	0	0	0	0	0
k__Bacteria;p__Actinobacteria;c__Actinobacteria;o__Actinomycetales;f__Micrococcaceae;g__Micrococcus	0	3.20375e-05	0	0	0	0	5.97485e-05	0	0	0	0	0	0	0	0	0	0	0	0	0	0	0	0	0	0	0	0	0	0	0	0	0	0	0	0	0	0	0	0	0	0	0	0	0	0	0	0	0	0
k__Bacteria;p__Actinobacteria;c__Actinobacteria;o__Actinomycetales;f__Micrococcaceae;g__Rothia	0	0	0	0	0	0	2.98742e-05	0	3.73668e-05	0	0	1.64142e-05	0	0	0	4.30533e-05	0	0	0	0	0	0	0.000148485	0.000124506	0	4.19762e-05	0	0.000109677	3.24844e-05	0	0	0	0	0	0	0	0	0	0	0	0	0	0	0	0	0	0	0	0
k__Bacteria;p__Actinobacteria;c__Actinobacteria;o__Actinomycetales;f__Micromonosporaceae;g__Actinoplanes	0	0	0.000113036	0	0	0	0	0	0.000165482	4.12926e-05	0	0.000246212	0	0	0.000104445	0	0	0	0	4.79088e-05	0	0	0.000230977	0	0.000398801	0.000475731	0	3.65588e-05	8.1211e-06	0	0	0	0	0	0	0	0	0	0	0	0	0	0	0	0	0	0	0	0
k__Bacteria;p__Actinobacteria;c__Actinobacteria;o__Actinomycetales;f__Micromonosporaceae;g__Dactylosporangium	0	0	0	0	0	0	0.000129455	0	0	0	0	0	0	0	0	0	0	0	0	0	0	0	0	0	0	0	0	0	0	0	0	0	0	0	0	0	0	0	0	0	0	0	0	0	0	0	0	0	0
k__Bacteria;p__Actinobacteria;c__Actinobacteria;o__Actinomycetales;f__Nocardioidaceae;g__	0	0	0	0	0	0	3.98323e-05	0	0	0	0	0	0	0	0	0	0	0	0	0	0	0	0	0	0	0	0	0	0	0	0	0	0	0	0	0	0	0	0	0	0	0	0	0	0	0	0	0	0
k__Bacteria;p__Actinobacteria;c__Actinobacteria;o__Actinomycetales;f__Pseudonocardiaceae;g__Pseudonocardia	0	0	0	0	0	0	1.99162e-05	0	0	0	0	0	0	0	0	0	0	0	0	0	0	0	0	0	0	0	0	0	0	0	0	0	0	0	0	0	0	0	0	0	0	0	0	0	0	0	0	0	0
k__Bacteria;p__Actinobacteria;c__Actinobacteria;o__Actinomycetales;f__Sanguibacteraceae;g__Sanguibacter	0	1.2815e-05	0	0	0	0	0	0	0	0	0	0	0	0	0	0	0	0	0	0	0	0	0	0	0	0	0	0	0	0	0	0	0	0	0	0	0	0	0	0	0	0	0	0	0	0	0	0	0
k__Bacteria;p__Actinobacteria;c__Actinobacteria;o__Actinomycetales;f__Yaniellaceae;g__Yaniella	0	0	0	0	2.27118e-05	0	0	0	0	0	0	0	0	0	0	0	0	0	0	0	0	0	0	0	0	0	0	0	0	0	0	0	0	0	0	0	0	0	0	0	0	0	0	0	0	0	0	0	0
k__Bacteria;p__Actinobacteria;c__Actinobacteria;o__Bifidobacteriales;f__Bifidobacteriaceae;g__Bifidobacterium	0	0	5.65182e-05	0	0	0	0	0	0	0	0	0	0	0	0	0	0	0	0	0	0	0	0	0	0	0	0	0	0	0	0	0	0	0	0	0	0	0	0	0	0	0	0	0	0	0	0	0	0
k__Bacteria;p__Actinobacteria;c__Coriobacteriia;o__Coriobacteriales;f__Coriobacteriaceae;g__	0	0	0	0	0.000102203	6.75212e-05	4.97904e-05	0.00241329	4.8043e-05	0	1.75882e-05	0.000853536	0.000190172	0.000126414	5.22224e-05	0	0	1.08007e-05	0.000110828	0.011043	2.70775e-05	0	0.00366264	0	3.0677e-05	6.99604e-05	3.2281e-05	0.000530103	4.06055e-05	0	0	0.0011725	0	0	0	0	0	0	0.00481913	0.0192886	0	0	0	0	0	0	0	0	0.00672664
k__Bacteria;p__Actinobacteria;c__Coriobacteriia;o__Coriobacteriales;f__Coriobacteriaceae;g__Adlercreutzia	7.85759e-05	0	0.000384324	0	2.27118e-05	3.37606e-05	0.000149371	0	0	0	0	0	0	0	0	0	9.64627e-06	0	0	0	0	0	0	0	0	0	0	1.82794e-05	0	0	0	5.6506e-05	0	0	0	0	0	0	0	6.88879e-05	0	5.40855e-05	0	0	0	0.000184505	0	0	0
k__Bacteria;p__Actinobacteria;c__Coriobacteriia;o__Coriobacteriales;f__Coriobacteriaceae;g__Collinsella	6.98452e-05	3.20375e-05	0.00175207	4.36746e-05	2.27118e-05	0.000337606	0.00355503	0.0035484	0.000245553	8.25852e-06	0.000175882	0.000837122	0.00012171	0.00080445	8.20638e-05	8.61067e-05	0.000115755	7.56046e-05	8.06021e-05	0.00021559	0.000893558	6.94242e-05	0.000181482	0.000124506	0.000766924	0.000111937	4.84215e-05	0.000962716	0	0.000340582	9.03642e-05	0.00306545	5.87139e-05	0.00159959	0.000515655	0.00186322	0.000514981	0.00224943	0.000851038	0.00305403	0.00284734	0.00270427	0.00268074	0.000128904	7.91943e-05	0.00732486	0.00217041	0.000564315	0.00225279
k__Bacteria;p__Actinobacteria;c__Coriobacteriia;o__Coriobacteriales;f__Coriobacteriaceae;g__Slackia	0	0	7.91255e-05	2.18373e-05	0	5.62677e-05	3.98323e-05	0	0	0	0	0	2.28206e-05	0	0	0	0	0	0	0.000263498	0	0	0.000280473	0	0	0	4.84215e-05	3.65588e-05	8.1211e-06	0	0	0	0	0	0	0	0	0	0	0	0	0	0	0	0	0	0	0	0
k__Bacteria;p__Actinobacteria;c__Thermoleophilia;o__Solirubrobacterales;f__Conexibacteraceae;g__	0	0	0.000101733	0	0	0	5.97485e-05	0	0	0	0	0	0	0	0	0	0	0	0	0	0	0	0	0	0	0	0	0	0	0	0	0	0	0	0	0	0	0	0	0	0	0	0	0	0	0	0	0	0
k__Bacteria;p__Bacteroidetes;c__[Saprospirae];o__[Saprospirales];f__Chitinophagaceae;g__	0	0	0	0	3.40677e-05	5.62677e-05	0	0	0	0	0	0	0	0	0	0	0	0	0	0	0	0	0	0	0	0	0	0	0	0	0	0	0	0	0	0	0	0	0	0	0	0	0	0	0	0	0	0	0
k__Bacteria;p__Bacteroidetes;c__[Saprospirae];o__[Saprospirales];f__Chitinophagaceae;g__Sediminibacterium	4.36533e-05	0.00010252	0.000101733	0	4.54236e-05	9.00282e-05	5.97485e-05	0	0	0	0	0	0	0	0	0	0	0	0	0	0	0	0	0	0	0	0	0	0	0	0	0	0	0	0	0	0	0	0	0	0	0	0	0	0	0	0	0	0
k__Bacteria;p__Bacteroidetes;c__Bacteroidia;o__Bacteroidales;f__;g__	0.000244458	0.000134558	0.000146947	0.000125564	7.94913e-05	0.000281338	0.000348533	0	1.60143e-05	2.47756e-05	8.7941e-05	4.92425e-05	6.84619e-05	0.000195366	4.47621e-05	0	2.89388e-05	0	0	2.39544e-05	0.00010831	0	4.94951e-05	0	7.66924e-06	7.69564e-05	0	2.43726e-05	0	0	0	0	0	0	0	0	0	0	0	0	0	0	0	0	0	0	0	0	0
k__Bacteria;p__Bacteroidetes;c__Bacteroidia;o__Bacteroidales;f__Bacteroidaceae;g__Bacteroides	0.000375418	0.00023067	0.000802559	8.18898e-05	0.000431524	0.000168803	0.0003087	0.000324316	0.000902142	0.000140395	0.000726979	0.00129672	0.000395558	0.00171233	0.000455081	0.000172213	9.64627e-05	0	6.04516e-05	0.000239544	0.000379085	0.000111079	0.000808421	0.000311265	0.000567524	0.000510711	8.07024e-05	0.00121863	0.000105574	0	0	0.00957776	0	0.00135679	0	0	0	0	0	0.0170842	0	0.000513812	0.0142973	0	0	0.0008764	0.0254037	0.00308116	0.00218933
k__Bacteria;p__Bacteroidetes;c__Bacteroidia;o__Bacteroidales;f__[Odoribacteraceae];g__Butyricimonas	0	0	0.000282591	0	0	0	0	0	0	0	0	0	0	0	0	0	0	0	0	0	0	0	0	0	0	0	0	0	0	0	0	0	0	0	0	0	0	0	0	0	0	0	0	0	0	0	0	0	0
k__Bacteria;p__Bacteroidetes;c__Bacteroidia;o__Bacteroidales;f__[Odoribacteraceae];g__Odoribacter	0	4.48525e-05	0.000610397	0	0	9.00282e-05	0.000348533	0.00620016	0.000469754	4.95511e-05	0.000205196	0.00118182	0.000296668	0.000448193	0.000283493	8.61067e-05	0.000231511	2.16013e-05	3.02258e-05	9.58176e-05	0.000514473	1.38848e-05	0.000164984	0.000155632	0.00020707	0.000230869	1.61405e-05	0.00073727	3.24844e-05	0	0	0.0337058	0	0.002785	0	0	0	0	0.000758756	0.0161657	0	0.0416323	0.0183396	0	0	0.00940054	0.0392647	0.0142207	0.0124062
k__Bacteria;p__Bacteroidetes;c__Bacteroidia;o__Bacteroidales;f__[Paraprevotellaceae];g__	0	0	3.39109e-05	0	0	0	0	0	0	0	0	0	0	0	0	0	0	0	0	0	0	0	0	0	0	0	0	0	0	0	0	0	0	0	0	0	0	0	0	0	0	0	0	0	0	0	0	0	0
k__Bacteria;p__Bacteroidetes;c__Bacteroidia;o__Bacteroidales;f__[Paraprevotellaceae];g__[Prevotella]	0	0	0.00012434	2.72966e-05	0	0	5.97485e-05	0	0	0	0	0	0	0	0	0	0	0	0	0	0	0	0	0	0	0	0	0	0	0	0	0	0	0	0	0	0	0	0	0	0	0	0	0	0	0	0	0	0
k__Bacteria;p__Bacteroidetes;c__Bacteroidia;o__Bacteroidales;f__[Paraprevotellaceae];g__CF231	0.000209536	3.20375e-05	0.000802559	2.18373e-05	0.000136271	0.000247578	8.96227e-05	0	0	0	0	0	0	0	0	0	0	0	0	0	0	0	0	0	0	0	0	0	0	0	0	0	0	0	0	0	0	0	0	0	0	0	0	0	0	0	0	0	0
k__Bacteria;p__Bacteroidetes;c__Bacteroidia;o__Bacteroidales;f__[Paraprevotellaceae];g__YRC22	0	0	0	0	0	3.37606e-05	0	0	0	0	0	0	0	0	0	0	0	0	0	0	0	0	0	0	0	0	0	0	0	0	0	0	0	0	0	0	0	0	0	0	0	0	0	0	0	0	0	0	0
k__Bacteria;p__Bacteroidetes;c__Bacteroidia;o__Bacteroidales;f__Porphyromonadaceae;g__Parabacteroides	0.0328796	0.024451	0.0697774	0.0121524	0.0153986	0.0659795	0.030631	0.00330039	0.00218329	0.00115619	0.00137774	0.00288889	0.000981287	0.00270065	0.00136524	0.000459236	0.000366558	0.000226814	0.000151129	0.000862358	0.00178712	0.000152733	0.000263974	0.000466897	0.00106602	8.39525e-05	4.84215e-05	0.00121253	0.000138059	0.194728	0.134462	0.00210485	0.10523	0.000242795	0.231766	0.0586914	0.0998798	0.0804653	0.000820277	0.00392661	0.0327322	0.000202821	0.000851028	0.0839717	0.094426	0.000341335	0.0113947	0.000349875	0.00533054
k__Bacteria;p__Bacteroidetes;c__Bacteroidia;o__Bacteroidales;f__Porphyromonadaceae;g__Porphyromonas	0	0	0	0	0	0	0	0	0	0	0	0	0	0	0	0	1.92925e-05	0	0	2.39544e-05	0	0	0.000164984	0	0	6.99604e-05	0	3.04657e-05	0	0	0	0	0	0	0	0	0	0	0	0	0	0	0	0	0	0	0	0	0
k__Bacteria;p__Bacteroidetes;c__Bacteroidia;o__Bacteroidales;f__Prevotellaceae;g__Prevotella	0.0018509	0.00183895	0.0037302	0.00056231	0.00130593	0.00213817	0.00156342	0.00562784	0.00209254	0.00161041	0.00171778	0.00403788	0.00184086	0.00682633	0.00159651	0.00195175	0.000356912	0.00033482	0.000302258	0.0200498	0.00297853	0.00040266	0.00293671	0.000933794	0.00223175	0.000230869	0.000790884	0.00342434	0.000397934	0.0225125	0.00593391	0.0219384	0.00996668	0.00385615	0.0167175	0.0215914	0.00557235	0.0202449	0.000553687	0.0247767	0.0136283	0.00636857	0.0420408	0.00789997	0.00735187	0.000590417	0.00662633	0.00366805	0.0332207
k__Bacteria;p__Bacteroidetes;c__Bacteroidia;o__Bacteroidales;f__RF16;g__	2.6192e-05	1.92225e-05	0.000214769	3.27559e-05	0	0	0	0	0	0	0	0	0	0	0	0	0	0	0	0	0	0	0	0	0	0	0	0	0	0	0	0	0	0	0	0	0	0	0	0	0	0	0	0	0	0	0	0	0
k__Bacteria;p__Bacteroidetes;c__Bacteroidia;o__Bacteroidales;f__Rikenellaceae;g__	0.00207789	0.000249893	0.00445364	0.000409449	0.00210084	0.00214942	0.00491929	0.0123145	0.00291461	0.000858887	0.00229233	0.00540026	0.00233531	0.00527489	0.00108921	0.0006458	0.0016688	0.000205212	0.000171279	0.00141331	0.00254529	0.00043043	0.00262324	0.00096492	0.00237746	0.00139921	0.000597198	0.00503903	0.000576598	0.000238407	0.000256032	0.123889	0.000396319	0.105487	0.000814735	0.000383604	0.00413305	0.00112471	0.0283816	0.112815	0.000730087	0.229742	0.133058	0.000220978	0.00042237	0.144357	0.0123976	0.139262	0.0940301
k__Bacteria;p__Bacteroidetes;c__Bacteroidia;o__Bacteroidales;f__Rikenellaceae;g__AF12	0.000288111	0	0.00037302	1.09186e-05	0.000113559	0.000123789	0.000358491	0.0017742	0.000811394	6.60682e-05	0.000410391	0.00105051	0.000593336	0.000988324	0.000380478	2.87022e-05	0.000520899	1.08007e-05	6.04516e-05	0.00021559	0.000189543	2.77697e-05	0.000214479	0.000715909	0.000383462	0.000272846	0.000112983	0.00116988	0.000113695	0	0	0.00238738	0	0.00338484	0	0	0.000303707	0	0.00181486	0.00243404	0	0.00585475	0.00663802	0	0	0.00905921	0.00567266	0.008239	0.00191963
k__Bacteria;p__Bacteroidetes;c__Bacteroidia;o__Bacteroidales;f__S24-7;g__	0.0295882	0.00611917	0.0450903	0.00138121	0.0102317	0.0872824	0.0085739	0.148317	0.0124912	0.0059131	0.00639624	0.0210922	0.00746235	0.0299715	0.00626669	0.00276977	0.00776525	0.00110167	0.000816096	0.00361711	0.017113	0.00170784	0.00765525	0.00342391	0.0084285	0.00328814	0.00125896	0.0150683	0.00139683	0.0835959	0.104566	0.1622	0.114888	0.0542003	0.0534838	0.128398	0.373757	0.0610881	0.0153494	0.255161	0.0921613	0.0661195	0.117952	0.118168	0.0511331	0.0169099	0.123089	0.0578649	0.277267
k__Bacteria;p__Bacteroidetes;c__Cytophagia;o__Cytophagales;f__Cytophagaceae;g__	0	0	0	0	0	0	4.97904e-05	0	0	0	0	0	0	0	0	0	0	0	0	0	0	0	0	0	0	0	0	0	0	0	0	0	0	0	0	0	0	0	0	0	0	0	0	0	0	0	0	0	0
k__Bacteria;p__Bacteroidetes;c__Cytophagia;o__Cytophagales;f__Cytophagaceae;g__Dyadobacter	0	0	0	0	0	0	0.000119497	0	0	0	0	0	0	0	0	0	0	0	0	0	0	0	0	0	0	0	0	0	0	0	0	0	0	0	0	0	0	0	0	0	0	0	0	0	0	0	0	0	0
k__Bacteria;p__Bacteroidetes;c__Flavobacteriia;o__Flavobacteriales;f__[Weeksellaceae];g__	0	1.2815e-05	0	0	0	0	0	0	0	0	0	0	0	0	0	0	0	0	0	0	0	0	0	0	0	0	0	0	0	0	0	0	0	0	0	0	0	0	0	0	0	0	0	0	0	0	0	0	0
k__Bacteria;p__Bacteroidetes;c__Flavobacteriia;o__Flavobacteriales;f__[Weeksellaceae];g__Chryseobacterium	0	0	0	0	4.54236e-05	0	0	0	0	0	0	0	0	0	0	0	0	0	0	0	0	0	0	0	0	0	0	0	0	0	0	0	0	0	0	0	0	0	0	0	0	0	0	0	0	0	0	0	0
k__Bacteria;p__Bacteroidetes;c__Flavobacteriia;o__Flavobacteriales;f__[Weeksellaceae];g__Cloacibacterium	0	0	0	0	0.000124915	0	6.97065e-05	0	0	0	0	0	0	0	0	0	0	0	0	0	0	0	0	0	0	0	0	0	0	0	0	0	0	0	0	0	0	0	0	0	0	0	0	0	0	0	0	0	0
k__Bacteria;p__Bacteroidetes;c__Sphingobacteriia;o__Sphingobacteriales;f__;g__	4.36533e-05	0	0	0	0	7.87747e-05	0	0	0	0	0	0	0	0	0	0	0	0	0	0	0	0	0	0	0	0	0	0	0	0	0	0	0	0	0	0	0	0	0	0	0	0	0	0	0	0	0	0	0
k__Bacteria;p__Chlamydiae;c__Chlamydiia;o__Chlamydiales;f__;g__	6.11146e-05	2.563e-05	0.000146947	0	2.27118e-05	0	1.99162e-05	0	0	8.25852e-06	5.86273e-06	0	9.12825e-05	0	1.49207e-05	0	0	0	0	4.79088e-05	0	0	0	0	8.43617e-05	0	8.07024e-05	0.000255912	2.43633e-05	0	0	0	0	0	0	0	0	0	0	0	0	0	0	0	0	0	0	0	0
k__Bacteria;p__Chlamydiae;c__Chlamydiia;o__Chlamydiales;f__Parachlamydiaceae;g__Candidatus Protochlamydia	0	0	0	0	0	0	3.98323e-05	0	0	0	0	0	0	0	0	0	0	0	0	0	0	0	0	0	0	0	0	0	0	0	0	0	0	0	0	0	0	0	0	0	0	0	0	0	0	0	0	0	0
k__Bacteria;p__Chlamydiae;c__Chlamydiia;o__Chlamydiales;f__Parachlamydiaceae;g__Parachlamydia	0	0	0	0	0	3.37606e-05	2.98742e-05	0	0	0	0	0	0	0	0	0	0	0	0	0	0	0	0	0	0	0	0	0	0	0	0	0	0	0	0	0	0	0	0	0	0	0	0	0	0	0	0	0	0
k__Bacteria;p__Chlamydiae;c__Chlamydiia;o__Chlamydiales;f__Rhabdochlamydiaceae;g__Candidatus Rhabdochlamydia	0	1.92225e-05	5.65182e-05	0	0	0.000101282	7.96646e-05	0	0	3.30341e-05	0	0.000558082	1.52138e-05	3.44764e-05	1.49207e-05	0	0	0	0	0	0	0	0.000197981	0	7.66924e-06	6.99604e-06	0	0.000645873	1.62422e-05	0	0	0	0	0	0	0	0	0	0	0	0	0	0	0	0	0	0	0	0
k__Bacteria;p__Chloroflexi;c__Thermomicrobia;o__JG30-KF-CM45;f__;g__	0	0	6.78219e-05	0	0	0	0	0	0	0	0	0	0	0	0	0	0	0	0	0	0	0	0	0	0	0	0	0	0	0	0	0	0	0	0	0	0	0	0	0	0	0	0	0	0	0	0	0	0
k__Bacteria;p__Cyanobacteria;c__4C0d-2;o__MLE1-12;f__;g__	2.6192e-05	1.92225e-05	0.000203466	0.000114646	5.67795e-05	0.000123789	3.98323e-05	0	3.73668e-05	0	4.10391e-05	0.000459597	0.00012171	0.000344764	2.2381e-05	4.30533e-05	0	1.08007e-05	1.00753e-05	0	0.000243698	0	4.94951e-05	6.22529e-05	3.83462e-05	1.39921e-05	4.84215e-05	0	2.43633e-05	0	0	0	0	0	0	0	0	0	0	0	0	0	0	0	0	0	0	0	0
k__Bacteria;p__Cyanobacteria;c__4C0d-2;o__YS2;f__;g__	0.00178978	0.000140965	0.00117558	0.000131024	0.000374744	0.00450141	0.00020912	0	0.000320287	3.30341e-05	0.000199333	0.000574496	8.36756e-05	0.000425209	5.96828e-05	4.30533e-05	9.64627e-06	1.08007e-05	4.0301e-05	4.79088e-05	0.00032493	1.38848e-05	0	0	1.53385e-05	0.000132925	0	0.000322936	1.62422e-05	0.0154454	0.0601223	0.000452048	0.0557635	0	0.0588569	0.00841188	0.0123331	0.0217231	5.12673e-05	0.00934579	0.00596238	0.000162256	0.0015744	0.0172363	0.0657841	0.000193731	0.000427505	0.000237012	0.00891596
k__Bacteria;p__Cyanobacteria;c__Chloroplast;o__Streptophyta;f__;g__	0	2.563e-05	0.000135644	0	0.000238474	0	0	3.81548e-05	2.13525e-05	0	0.000123117	0.0980418	0.000129317	0.000195366	2.2381e-05	1.43511e-05	0	2.16013e-05	2.01505e-05	0	0.000406163	0	0.000692932	9.33794e-05	0.000429477	2.79842e-05	0	0.000542289	8.1211e-06	0	0	0	0	0	0	0	0	0	0	0	0	0	0	0	0	8.30274e-05	0	0	0
k__Bacteria;p__Cyanobacteria;c__ML635J-21;o__;f__;g__	0.000375418	0.00028193	0.000734737	0.000245669	0.000374744	0.000821508	0.000418239	0.000181235	0	0	0	0	0	0	0	0	0	0	0	0	0	0	0	0	0	0	0	0	0	0	0	0	0	0	0	0	0	0	0	0	0	0	0	0	0	0	0	0	0
k__Bacteria;p__Deferribacteres;c__Deferribacteres;o__Deferribacterales;f__Deferribacteraceae;g__Mucispirillum	0.0202464	0.00923962	0.0258967	0.00566677	0.0111628	0.0349197	0.019468	0.00252776	0.00440928	0.000140395	0.00100839	0.00172349	0.00102693	0.00186173	0.000589368	0.000157862	0.000125402	8.64052e-05	8.06021e-05	0.000526997	0.00148926	0.000124964	0.00061044	0.000560276	0.000329777	0.000342806	1.61405e-05	0.00103583	4.06055e-05	0.00292901	0.00549715	0.000635692	0.00681081	0.00341341	0.00850831	0.0324419	0.00169019	0.0279572	9.22812e-05	0.00206664	0.0318075	0.0224455	0.0077018	0.0729596	0.0234943	0.000913301	0.0203065	0.00479668	0.000491806
k__Bacteria;p__Firmicutes;c__Bacilli;o__Bacillales;f__[Thermicanaceae];g__Thermicanus	0	0	0	0	0	0	6.97065e-05	0	0	0	0	0	0	0	0	0	0	0	0	0	0	0	0	0	0	0	0	0	0	0	0	0	0	0	0	0	0	0	0	0	0	0	0	0	0	0	0	0	0
k__Bacteria;p__Firmicutes;c__Bacilli;o__Bacillales;f__Alicyclobacillaceae;g__Alicyclobacillus	0	4.48525e-05	0	0	0	0	0	0	0	0	0	0	0	0	0	0	0	0	0	0	0	0	0	0	0	0	0	0	0	0	0	0	0	0	0	0	0	0	0	0	0	0	0	0	0	0	0	0	0
k__Bacteria;p__Firmicutes;c__Bacilli;o__Bacillales;f__Bacillaceae;g__Anoxybacillus	0	0	0	0	0	0	0	0	3.73668e-05	0	0	0	7.60688e-06	0.000264319	0	2.87022e-05	0	1.08007e-05	0	0	0	0	0	0	0	0	3.2281e-05	3.65588e-05	0	0	0	0	0	0	0	0	0	0	0	0	0	0	0	0	0	0	0	0	0
k__Bacteria;p__Firmicutes;c__Bacilli;o__Bacillales;f__Bacillaceae;g__Bacillus	0	0	0	1.6378e-05	0	0	0	0	0	0	0	0	0	0	0	0	0	0	0	0	0	0	0	0	0	0	0	0	0	0	0	0	0	0.000114256	0	0	0	0	0	0	0	0	0	0	0.000131991	0	0.000312408	0	0
k__Bacteria;p__Firmicutes;c__Bacilli;o__Bacillales;f__Paenibacillaceae;g__Paenibacillus	0	0	0	0	0	0	3.98323e-05	0	0	0	0	0	0	0	0	0	0	0	0	0	0	0	0	0	0	0	0	0	0	0	0	0	0	0	0	0	0	0	0	0	0	0	0	0	0	0	0	0	0
k__Bacteria;p__Firmicutes;c__Bacilli;o__Bacillales;f__Planococcaceae;g__Sporosarcina	3.49226e-05	0	0	0	0	0	0	0	0	0	0	0	0	0	0	0	0	0	0	0	0	0	0	0	0	0	0	0	0	0	0	0	0	0	0	0	0	0	0	0	0	0	0	0	0	0	0	0	0
k__Bacteria;p__Firmicutes;c__Bacilli;o__Bacillales;f__Staphylococcaceae;g__Staphylococcus	0.000104768	0.000493378	0.000892988	0.000387612	6.81354e-05	0.00120413	0.000547694	0.000677248	0.000966199	0.00188294	0.00453189	0.000853536	0.000289061	0.0133079	0.00290954	0.00012916	0.0453664	4.32026e-05	0.00928939	0.0862837	0.012212	0.0225212	0.00344816	0.000217885	0.0178156	0.000720592	0.000694041	0.00714725	0.00142931	0	0	0	8.80708e-05	0	0	0	0	0	0	0	0	0	0	0	0	0	0	0	0
k__Bacteria;p__Firmicutes;c__Bacilli;o__Gemellales;f__Gemellaceae;g__	0	1.2815e-05	0	0	7.94913e-05	9.00282e-05	0	0	0.000213525	0	0	0	6.0855e-05	2.29843e-05	0	0.000114809	0	0	0	0	0	0	0.000280473	0	6.13539e-05	0.000692608	3.2281e-05	3.04657e-05	0	0	0	0	0	0	0	0	0	0	0	0	0	0	0	0	0	0	0	0	0
k__Bacteria;p__Firmicutes;c__Bacilli;o__Lactobacillales;f__;g__	0	0	0	0	0	0	0	0	0.000870113	0.000313824	0.000152431	0.00019697	9.12825e-05	2.29843e-05	0.00116381	2.87022e-05	7.71702e-05	0.000183611	1.00753e-05	0.00038327	0.000379085	2.77697e-05	0.0010064	0.0010583	0.000544516	0.000216877	1.61405e-05	0.000274191	0.000121817	0	0	7.06324e-05	0	0	0	0	0	0	0	0	0	0	0	0	0	0	0	0	0
k__Bacteria;p__Firmicutes;c__Bacilli;o__Lactobacillales;f__Aerococcaceae;g__Aerococcus	2.6192e-05	4.48525e-05	0	0	0	0	0	0	0	0	0	0	0	0	0	0	0	0	0	0	0	0	0	0	0	0	0	0	0	0	0	0	0	0	0	0	0	0	0	0	0.000170354	0	0	0	0	0	0	0	0
k__Bacteria;p__Firmicutes;c__Bacilli;o__Lactobacillales;f__Aerococcaceae;g__Alloiococcus	0	2.563e-05	0	0	0	0	0	0	0	0	0	0	0	0	0	0	0	0	0	0	0	0	0	0	0	0	0	0	0	0	0	0	0	0	0	0	0	0	0	0	0	0	0	0	0	0	0	0	0
k__Bacteria;p__Firmicutes;c__Bacilli;o__Lactobacillales;f__Enterococcaceae;g__Enterococcus	0.00309938	0.00174284	0.0153843	0.000141942	0.000295253	0.00895781	7.96646e-05	0.000200313	0	0	0	0	0	0	0	0	0	0	0	0	0	0	0	0	0	0	0	0	0	0.0116309	0.0242778	0	0.0109208	0	0.010014	0.00435664	0.0172849	0.00205662	8.20277e-05	0	0.00287168	0	0	0.0102018	0.0069163	0.00146682	0	0	0
k__Bacteria;p__Firmicutes;c__Bacilli;o__Lactobacillales;f__Lactobacillaceae;g__Lactobacillus	0.0154882	0.00622169	0.0609719	0.00413271	0.00513286	0.018242	0.027793	0.173061	0.00301604	0.0757802	0.0105588	0.144428	0.0284421	0.0111933	0.0219782	0.00278412	0.117164	0.0162982	0.240819	0.0167202	0.193577	0.00334625	0.00329968	0.0259283	0.0245492	0.00295233	0.00101685	0.0359069	0.00172167	0.0226998	0.0137805	0.0287192	0.0943972	0.418849	0.00466152	0.218407	0.0238608	0.12012	0.86731	0.143677	0.0772675	0.146653	0.0971023	0.0392236	0.00626955	0.542224	0.2653	0.535004	0.142164
k__Bacteria;p__Firmicutes;c__Bacilli;o__Lactobacillales;f__Leuconostocaceae;g__Leuconostoc	0	0	5.65182e-05	0	0	0	0	0	0	0	0	0	0	0	0	0	0	0	0	0	0	0	0	0	0	0	0	0	0	0	0	0	0	0	0	0	0	0	0	0	0	0	0	0	0	0	0	0	0
k__Bacteria;p__Firmicutes;c__Bacilli;o__Lactobacillales;f__Streptococcaceae;g__	0	0	9.04292e-05	0	0	0	0.000159329	0	2.66906e-05	8.25852e-06	4.10391e-05	0	0	0.000114921	0	0	0	0	0	4.79088e-05	0	0	0	0	0	0.000139921	0	9.13971e-05	4.06055e-05	0	0	0	0	0	0	0	0	0	0	0	0	0	0	0	0	0	0	0	0
k__Bacteria;p__Firmicutes;c__Bacilli;o__Lactobacillales;f__Streptococcaceae;g__Lactococcus	0	3.8445e-05	0	0	0	0	4.97904e-05	0	0	0	4.69018e-05	0	6.84619e-05	0	5.22224e-05	0	0	0	3.02258e-05	0	0	0	0	0	0	2.79842e-05	0	0	0	0	0	0	0	0	0	0	0	0	0	0	0	0	0	0	0	0	0	0	0
k__Bacteria;p__Firmicutes;c__Bacilli;o__Lactobacillales;f__Streptococcaceae;g__Streptococcus	0.253241	0.57863	0.182362	0.369088	0.700068	0.202215	0.563438	0.133742	0.879823	0.256212	0.696445	0.446711	0.827666	0.662464	0.914721	0.825519	0.662217	0.963343	0.598491	0.580942	0.251631	0.652879	0.797218	0.646715	0.607588	0.718759	0.792078	0.608327	0.765755	0	0.000195789	0.00024015	7.33923e-05	0.000642692	0	0.000246602	0.000316911	0.000192808	0.000143549	0.000252589	0.00019469	0.000175778	0.000212757	7.36594e-05	0	0.00071957	0.000246638	0.000485311	0.000396618
k__Bacteria;p__Firmicutes;c__Bacilli;o__Turicibacterales;f__Turicibacteraceae;g__Turicibacter	0.0130436	0.0104314	0.0286208	0.00506625	0.00697252	0.0229122	0.0124974	0.00161204	0.000138791	7.43267e-05	0.000152431	0.000738637	0.00124753	0.000436701	0.000126826	8.61067e-05	9.64627e-05	7.56046e-05	1.00753e-05	2.39544e-05	0.000270775	5.55394e-05	9.89903e-05	0.000311265	0.000375793	1.39921e-05	3.2281e-05	0.000134049	0.000105574	0	0	0	0	0.00139964	0	0	0	0	0.00759782	0	0	0	0	0	0	0	0	0	0
k__Bacteria;p__Firmicutes;c__Clostridia;o__Clostridiales;f__;g__	0.0476868	0.0201003	0.104774	0.00546478	0.0259369	0.0673974	0.0555262	0.0446602	0.0161104	0.00624344	0.016955	0.0246212	0.016157	0.0284201	0.0111607	0.00928517	0.00648229	0.00650199	0.00414093	0.014181	0.039804	0.00315186	0.0127697	0.0099916	0.0147096	0.00465936	0.00640777	0.0267367	0.00479145	0.0246411	0.042426	0.109056	0.0711612	0.152889	0.0571862	0.0183308	0.0516565	0.0370192	0.0315602	0.0827344	0.139909	0.218843	0.109102	0.0455583	0.147882	0.0798446	0.148739	0.0921188	0.0781654
k__Bacteria;p__Firmicutes;c__Clostridia;o__Clostridiales;f__[Mogibacteriaceae];g__	4.36533e-05	0	3.39109e-05	1.6378e-05	9.08471e-05	0	0.000836478	0.00180282	0	0	2.34509e-05	0	0	0	0	0	0	0	0	2.39544e-05	0	2.77697e-05	0	0	0	0	6.45619e-05	0	1.62422e-05	0	0	0.00148328	0	0.000856923	0	0	0	0	0.000297351	0.00105628	0	0.00209581	0.00131909	0	0	0.0026661	0.00147983	0.000225726	0.00136436
k__Bacteria;p__Firmicutes;c__Clostridia;o__Clostridiales;f__[Mogibacteriaceae];g__Mogibacterium	0	0	5.65182e-05	0	5.67795e-05	0.000123789	7.96646e-05	0	0	0	0	0	0	0	0	0	0	0	0	0	0	0	0	0	0	0	0	0	0	0	0	0	0	0	0	0	0	0	0	0	0	0	0	0	0	0	0	0	0
k__Bacteria;p__Firmicutes;c__Clostridia;o__Clostridiales;f__[Tissierellaceae];g__Anaerococcus	0	0	0	0	0	0.000123789	7.96646e-05	0	0	0	4.69018e-05	3.28283e-05	0	2.29843e-05	0	0	0	0	0	0	0	0	0	0	7.66924e-06	4.19762e-05	0	4.87451e-05	0	0	0	0	0	0	0	0	0	0	0	0	0	0	0	0	0	0	0	0	0
k__Bacteria;p__Firmicutes;c__Clostridia;o__Clostridiales;f__[Tissierellaceae];g__Finegoldia	0	0	0	0	0	0	3.98323e-05	0	0	0	1.17255e-05	0	3.04275e-05	0.000413717	0	0	0	0	0	0	0	0	0	0	2.30077e-05	0	0	9.74902e-05	0.000406055	0	0	0	0	0	0	0	0	0	0	0	0	0	0	0	0	0	0	0	0
k__Bacteria;p__Firmicutes;c__Clostridia;o__Clostridiales;f__[Tissierellaceae];g__Gallicola	0	0	0	0	0	0	0	0	0	0	0	0	0	0	0	0	0	0	0	0	0	0	0	0	0	0	0	0	0	0	0	0	0	0	0	0	0	0	0	0	0	0	0	0	0	0	0	0	0
k__Bacteria;p__Firmicutes;c__Clostridia;o__Clostridiales;f__Christensenellaceae;g__	0	2.563e-05	0.000158251	0	7.94913e-05	0.000112535	6.97065e-05	3.81548e-05	0	0	0	0	0	0	0	0	0	0	0	0	0	0	0	0	0	0	0	0	0	0	0	0	0	0	0	0	0	0	0	0.000160738	0	0	0	0	0	0	0	0	9.51882e-05
k__Bacteria;p__Firmicutes;c__Clostridia;o__Clostridiales;f__Clostridiaceae;g__	0.000174613	6.4075e-05	0.000655612	2.18373e-05	0.000295253	0.000720226	0.000378407	0.0002957	2.13525e-05	4.95511e-05	5.86273e-06	6.56566e-05	7.60688e-05	0	6.71431e-05	4.30533e-05	6.75239e-05	0	0	9.58176e-05	0	0	4.94951e-05	0	0	0	1.61405e-05	4.87451e-05	0	0	0	0.000607439	0	0.00014282	0	0.000493205	0	0.00054629	7.17743e-05	0.000551103	0.00143584	0.000216342	0	0	0	0.000239857	0.000279523	7.90041e-05	0.000396618
k__Bacteria;p__Firmicutes;c__Clostridia;o__Clostridiales;f__Clostridiaceae;g__02d06	0	0	0	0	7.94913e-05	0	0	0	0	0	0	0	0	0	0	0	0	0	0	0	0	0	0	0	0	0	0	0	0	0	0	0	0	0	0	0	0	0	0	0	0	0	0	0	0	0	0	0	0
k__Bacteria;p__Firmicutes;c__Clostridia;o__Clostridiales;f__Clostridiaceae;g__Candidatus Arthromitus	0.000253189	3.20375e-05	0.000169555	0	0	0.0017668	8.96227e-05	2.86161e-05	1.60143e-05	0	5.86273e-06	0	0	0	0	0	0	0	0	0.000119772	0	2.77697e-05	0	0	0	0	0	0	0	5.10873e-05	7.53035e-05	0.000197771	0	0.000271359	0.000216575	0	0	0	0	0.000252589	0.000243362	0.000229863	0	0	0	0.00137456	0.00052616	0	0
k__Bacteria;p__Firmicutes;c__Clostridia;o__Clostridiales;f__Clostridiaceae;g__Clostridium	6.98452e-05	0	0.000350413	0	0.000158983	0	0.000149371	0.000209852	0	0	0	0	1.52138e-05	0	0	0	0	0	1.00753e-05	0	0.000135388	0	0	0	0	0	3.2281e-05	0	1.62422e-05	0	0	0.000254277	0	0.000242795	0	0	0	0	0.00023583	0.000183701	0	0.000202821	0	0	0	0.00070112	0	0	0.0002697
k__Bacteria;p__Firmicutes;c__Clostridia;o__Clostridiales;f__Clostridiaceae;g__SMB53	0	0	0	0	0	0	0	0	0	0	0	0	0	0	0	0	0	0	0	4.79088e-05	0	0	8.24919e-05	0	0	2.79842e-05	3.2281e-05	1.21863e-05	1.62422e-05	0	0	0	0	0	0	0	0	0	0	0	0	0	0	0	0	0	0	0	0
k__Bacteria;p__Firmicutes;c__Clostridia;o__Clostridiales;f__Dehalobacteriaceae;g__Dehalobacterium	0	0.000198633	0.00313111	0.000387612	0	0.000979057	0.00392348	0.00573276	0.000160143	4.12926e-05	6.449e-05	0.000114899	0.000410771	0.000344764	8.95242e-05	0	8.68164e-05	3.2402e-05	0	0.000407225	0.00473857	2.77697e-05	0.000346466	9.33794e-05	0.000383462	0.000125929	0.000129124	0.000237632	0.000113695	0	0	0.034737	0	0.0940901	0	0	0.000198069	0	0.00053318	0.0276929	0	9.46496e-05	0.0883792	0	0	0.000110703	9.8655e-05	0.000203153	0.0280171
k__Bacteria;p__Firmicutes;c__Clostridia;o__Clostridiales;f__Eubacteriaceae;g__Anaerofustis	0	0	0	0	0	0	4.97904e-05	7.63097e-05	0	0	0	0	0	0	0	0	0	0	0	0	0	0	0	0	0	0	0	0	0	0	0	0	0	0	0	0	0	0	0	0	0	0	0	0	0	0	6.577e-05	0	6.34588e-05
k__Bacteria;p__Firmicutes;c__Clostridia;o__Clostridiales;f__Lachnospiraceae;g__	0.00798855	0.00395343	0.0220308	0.00239664	0.00590506	0.0133804	0.0321347	0.0134782	0.00360857	0.0021307	0.00356454	0.006024	0.00351438	0.00797554	0.00223064	0.00159297	0.0016881	0.00118807	0.00122918	0.00574905	0.00731093	0.00086086	0.00313469	0.00249012	0.00411071	0.00178399	0.00153335	0.007196	0.00112071	0.00369532	0	0.0431282	0	0.060413	0.0214409	0.0206872	7.92278e-05	0.0671937	0.0205992	0.0577051	0.0348495	0.0761388	0.0497	0	0	0.0897895	0.0928344	0.0341636	0.0220995
k__Bacteria;p__Firmicutes;c__Clostridia;o__Clostridiales;f__Lachnospiraceae;g__[Ruminococcus]	0.000113498	0.000115335	0.000723434	9.28084e-05	0	0	0.00484958	0.00540845	0.0024502	0.000635906	0.00135429	0.00193687	0.00106496	0.00325228	0.00254398	0.0019661	0.000752409	0.00273257	0.000312333	0.00129354	0.00636322	0.000388775	0.0010064	0.000747035	0.00224709	0.000349802	0.000500355	0.00575802	0.000389813	0.00296306	0	0.00587662	0	0.00508441	0.00417681	0.00284963	0	0.00947974	0.00108687	0.00461549	0	0.00488121	0.0125527	0	0	0.00674367	0.00960242	0.000632033	0.00802754
k__Bacteria;p__Firmicutes;c__Clostridia;o__Clostridiales;f__Lachnospiraceae;g__Anaerostipes	0	0	0	0	0	0	0	0	3.20287e-05	0	1.75882e-05	0	0	0	0	0.000401831	0	2.16013e-05	0	0	0	0	0	0	0.000130377	2.09881e-05	0.000129124	1.21863e-05	2.43633e-05	0	0	0	0	0	0	0.000685007	0	0.00128539	0	0	0	0	0	0	0	0	0	0	0
k__Bacteria;p__Firmicutes;c__Clostridia;o__Clostridiales;f__Lachnospiraceae;g__Blautia	0	0	0.000802559	8.18898e-05	5.67795e-05	0	8.96227e-05	3.81548e-05	7.47336e-05	0	4.10391e-05	0.000131313	0.00012171	2.29843e-05	0	0.000186564	6.75239e-05	2.16013e-05	8.06021e-05	0.000838404	0.00010831	0	9.89903e-05	0.000186759	0.000168723	0	0.000145264	0.000164515	8.1211e-06	0	0	0	0	0	0	0	0	0	0	0	0	0	0	0	0	2.76758e-05	0	0	0
k__Bacteria;p__Firmicutes;c__Clostridia;o__Clostridiales;f__Lachnospiraceae;g__Butyrivibrio	0	1.92225e-05	6.78219e-05	0	0	3.37606e-05	0	0	0	0	0	0	0	0	0	0	0	0	0	0	0	0	0	0	0	0	0	0	0	0	0	0	0	0	0	0	0	0	0	0	0	0	0	0	0	0	0	0	0
k__Bacteria;p__Firmicutes;c__Clostridia;o__Clostridiales;f__Lachnospiraceae;g__Coprococcus	0	0	0.000214769	1.6378e-05	0	0.000292592	0.000597485	0.000543706	7.47336e-05	0	0	0.000262627	2.28206e-05	0	0	0	0	0	5.03763e-05	2.39544e-05	0	0	6.59935e-05	0	0	0	3.2281e-05	0.00019498	0	0	0	0.000988854	0	0.000557	0	0	0	0	0.00053318	0.000505178	0	0.00029747	0.000765925	0	0	0.000959427	0.00149627	0.00021444	0.000364888
k__Bacteria;p__Firmicutes;c__Clostridia;o__Clostridiales;f__Lachnospiraceae;g__Dorea	0	0	0	0	0	0.000180056	2.98742e-05	0.00215575	0.000154805	2.47756e-05	6.449e-05	0.000114899	4.56413e-05	0.000241335	8.20638e-05	4.30533e-05	0.000376205	0	6.04516e-05	0.00038327	0	2.77697e-05	4.94951e-05	0	0	7.69564e-05	0.000145264	0.0112967	5.68477e-05	0	0	0.00202009	0	0.00128538	0	0	0	0	0.000317857	0.0013548	0	0.00187947	0.00029786	0	0	0.00337645	0	0	0.00147542
k__Bacteria;p__Firmicutes;c__Clostridia;o__Clostridiales;f__Lachnospiraceae;g__Lachnospira	0	0	0	0	0	2.25071e-05	0	0	0	0	0	0	0	0	0	0	0	0	0	0	0	0	0	0	0	0	0	0	0	0	0	0	0	0	0	0	0	0	0	0	0	0	0	0	0	0	0	0	0
k__Bacteria;p__Firmicutes;c__Clostridia;o__Clostridiales;f__Lachnospiraceae;g__Oribacterium	0	0	0	0	0	0	0	0	0	0	0	0	0	0	0	0	0	0	0	0	0	0	0	0	0	0	0	0	0	0	0	0	0	0	0	0	0	0	0	0	0	0	0	0	0	0	0	0	0
k__Bacteria;p__Firmicutes;c__Clostridia;o__Clostridiales;f__Lachnospiraceae;g__Roseburia	0	0	0.000180858	0	0	2.25071e-05	0	0	0	0	0	0	0	0	0	0	0	0	0	0	0	0	0	0	0	0	0	0	0	0	0	0	0	0	0	0	0	0	0	0	0	0	0	0	0	0	0	0	0
k__Bacteria;p__Firmicutes;c__Clostridia;o__Clostridiales;f__Peptococcaceae;g__	0	0	7.91255e-05	0	4.54236e-05	0	0	5.72322e-05	0	0	2.93137e-05	0	0	0.000137906	0	1.43511e-05	9.64627e-06	0	0	0	0	0	0	3.11265e-05	0	0	0	0.000164515	0	0	0	0.000423795	0	9.99743e-05	0	0	0	0	0	0.000367402	0	0.000811282	0.000510617	0	0	0.000147604	0	0.000135436	0.000507671
k__Bacteria;p__Firmicutes;c__Clostridia;o__Clostridiales;f__Peptococcaceae;g__Peptococcus	0	0	0	6.00525e-05	0	0	0	0	0	0	0	0	0	0	0	0	0	0	0	0	0	0	0	0	0	0	0	0	0	0	0	0	0	0	0	0	0	0	0	0	0	0	0	0	0	0	0	0	0
k__Bacteria;p__Firmicutes;c__Clostridia;o__Clostridiales;f__Peptostreptococcaceae;g__	0	0	0	0	0.000113559	0	0	0	0	0	0	0	0	0	0	0	0	0	0	0	0	0	0	0	0	0	0	0	0	0	0	0	0	0	0	0	0	0	0	0	0	0	0	0	0	0	0	0	0
k__Bacteria;p__Firmicutes;c__Clostridia;o__Clostridiales;f__Peptostreptococcaceae;g__Peptostreptococcus	0	0	0	0	0	0	0	0	0	0	0	0	0	0	0	0	0	0	0	0	0	0	0	0	0	0	0	0	0	0	0	0	0	0	0	0	0	0	0	0	0	0	0	0	0	0	0	0	0
k__Bacteria;p__Firmicutes;c__Clostridia;o__Clostridiales;f__Ruminococcaceae;g__	0.00411214	0.00246689	0.0207083	0.000949922	0.00255508	0.00440013	0.00683124	0.00535122	0.00445733	0.00211418	0.00154776	0.00449748	0.00168112	0.0049646	0.00135032	0.00186564	0.0006463	0.000777647	0.000554139	0.00395247	0.00316807	0.000291582	0.00382762	0.00155632	0.0038653	0.000755572	0.00122668	0.00787843	0.000747141	0.000272466	0.000497003	0.00760005	0.000440354	0.00722671	0.00140258	0.00194542	0.00132046	0.00571998	0.000953572	0.00822063	0.025115	0.0308017	0.0124676	0.000902328	0.00154429	0.00615325	0.0177908	0.00330689	0.00623483
k__Bacteria;p__Firmicutes;c__Clostridia;o__Clostridiales;f__Ruminococcaceae;g__Anaerotruncus	0.000471455	9.61126e-05	5.65182e-05	2.18373e-05	0	0.00114786	6.97065e-05	0	0.000133453	0	8.20782e-05	0.000180556	7.60688e-05	0	2.98414e-05	2.87022e-05	0	2.16013e-05	2.01505e-05	4.79088e-05	0	0	0	0	3.0677e-05	6.99604e-06	0	0.000127956	8.1211e-06	0.00166885	0.00239465	0	0.000777959	0	0.000938493	0.000219202	0.000792278	0.000899772	3.07604e-05	0	0.00126548	0	0	0.000497201	0.00149149	0	0.00032885	0	0
k__Bacteria;p__Firmicutes;c__Clostridia;o__Clostridiales;f__Ruminococcaceae;g__Faecalibacterium	0	0	0.000135644	0	0	0.000472648	0.000169287	0	0	0	0	0	0	0	0	0	0	0	0	0	0	0	0	0	0	0	0	0	0	0	0	0	0	0	0	0	0	0	0	0	0	0	0	0	0	0	0	0	0
k__Bacteria;p__Firmicutes;c__Clostridia;o__Clostridiales;f__Ruminococcaceae;g__Oscillospira	0.0111228	0.0037548	0.0180971	0.00236934	0.00732455	0.00868773	0.00719969	0.00782174	0.000880789	0.00050377	0.00104943	0.00236364	0.000905218	0.00218351	0.000484923	0.000588396	0.000250803	8.64052e-05	0.000312333	0.000694677	0.00322223	0.000166618	0.0010064	0.000435771	0.00178693	0.000216877	0.00033895	0.00175482	0.000316723	0	0	0.015299	0	0.0101402	0	0.00334283	0.00104317	0.0155532	0.00169182	0.0144894	0.0064491	0.0264478	0.0177439	0	0	0.00897618	0.0288237	0.00450323	0.0153094
k__Bacteria;p__Firmicutes;c__Clostridia;o__Clostridiales;f__Ruminococcaceae;g__Ruminococcus	0.00141437	0.00048697	0.00517707	0.000595066	0.00171474	0.00129416	0.00330608	0.0123526	0.00111567	0.000412926	0.000744567	0.00106692	0.000319489	0.00180427	0.000350636	0.000401831	0.000270096	0.00033482	0.000151129	0.000239544	0.00368254	8.3309e-05	0.000379463	0.000217885	0.000529178	0.00026585	0	0.0011577	5.68477e-05	0.000119204	0	0.00764243	0	0.00298495	0.000103131	0.00490465	0.000132046	0.0301745	0.000584448	0.00760063	0.0145774	0.0133185	0.00787201	7.36594e-05	0	0.00906843	0.0114111	0.00123021	0.00360129
k__Bacteria;p__Firmicutes;c__Clostridia;o__Clostridiales;f__Veillonellaceae;g__	0	5.126e-05	0	0	0	0	0	0	0	0	0	0	0	0	0	0	0	0	0	0	0	0	0	0	0	0	0	0	0	0	0	0	0	0	0	0	0	0	0	0	0	0	0	0	0	0	0	0	0
k__Bacteria;p__Firmicutes;c__Clostridia;o__Clostridiales;f__Veillonellaceae;g__Dialister	0	0	0	0	0	0	0	0	0	0	0	3.28283e-05	0.000114103	0.00016089	0	0.000100458	0	0	1.00753e-05	0.000622814	0	0	6.59935e-05	6.22529e-05	0	0	0	0	0	0	0	0	0	0	0	0	0	0	0	0	0	0	0	0	0	0	0	0	0
k__Bacteria;p__Firmicutes;c__Clostridia;o__Clostridiales;f__Veillonellaceae;g__Phascolarctobacterium	0	2.563e-05	0	0	0	0	9.95808e-05	0	0	0	0	0	0	0	0	0	0	0	0	0	0	0	0	0	0	0	0	0	0	0	0	0	0	0	0	0	0	0	0	0	0	0	0	0	0	0	0	0	0
k__Bacteria;p__Firmicutes;c__Clostridia;o__Clostridiales;f__Veillonellaceae;g__Veillonella	0	0	4.52146e-05	0	0	0	0	0	2.66906e-05	2.47756e-05	0	4.92425e-05	0	0.000103429	8.20638e-05	5.74045e-05	0	0	0	0.000119772	8.12326e-05	0	0.000214479	9.33794e-05	9.97001e-05	0.00102842	0	0	0	0	0	0	0	0	0	0	0	0	0	0	0	0	0	0	0	0	0	0	0
k__Bacteria;p__Firmicutes;c__Erysipelotrichi;o__Erysipelotrichales;f__Erysipelotrichaceae;g__	0	3.20375e-05	0.000531272	4.36746e-05	7.94913e-05	0.000405127	0.000448113	0.00173604	0.000202848	0.000495511	0.000275548	0.000837122	0.000555302	0.000597591	0.000141747	0.000143511	0.000173633	3.2402e-05	5.03763e-05	0.00059886	0.000568628	0.000111079	0.000346466	0.000311265	0.000145716	0.000125929	0.000193686	0.000548383	1.62422e-05	0	0	0.000268403	0	0.00559856	0	0	0	0	0.00221475	0.00112517	0	0.00202821	0.00029786	0	0	0.00658684	0.00157848	0.00205411	0.000396618
k__Bacteria;p__Firmicutes;c__Erysipelotrichi;o__Erysipelotrichales;f__Erysipelotrichaceae;g__[Eubacterium]	0	0	7.91255e-05	0	3.40677e-05	0.000101282	0	0	0	0	0	0	7.60688e-05	0	2.2381e-05	0	0	0	0	0.000431179	0	0	0.000280473	0	0	0	0	3.04657e-05	4.87266e-05	0	0	0	0	0	0	0	0	0	0	0	0	0	0	0	0	0	0	0	0
k__Bacteria;p__Firmicutes;c__Erysipelotrichi;o__Erysipelotrichales;f__Erysipelotrichaceae;g__Allobaculum	0	0	0.000146947	0	0	2.25071e-05	0	0	0	0	0	0	0	0	0	0	0	0	0	0	0	0	0	0	0	0	0	0	0	0	0	0	0	0	0	0	0	0	0	0	0	0	0	0	0	0	0	0	0
k__Bacteria;p__Firmicutes;c__Erysipelotrichi;o__Erysipelotrichales;f__Erysipelotrichaceae;g__Bulleidia	0	0	0.000226073	8.73491e-05	5.67795e-05	0.000123789	4.97904e-05	0	0	0	0	0	0	0	0	0	0	0	0	0	0	0	0	0	0	0	0	0	0	0	0	0	0	0	0	0	0	0	0	0	0	0	0	0	0	0	0	0	0
k__Bacteria;p__Firmicutes;c__Erysipelotrichi;o__Erysipelotrichales;f__Erysipelotrichaceae;g__Catenibacterium	0.000104768	0.00012815	0.000158251	0	7.94913e-05	0.000123789	8.96227e-05	2.86161e-05	4.27049e-05	0	0	0.000114899	0	0	2.2381e-05	0	0	0	2.01505e-05	0.000622814	0	0	4.94951e-05	0	1.53385e-05	0	0	0	0	0	0	0	0	0	0	0	0	0	0	0	0	0	0	0	0	0	0	0	0
k__Bacteria;p__Firmicutes;c__Erysipelotrichi;o__Erysipelotrichales;f__Erysipelotrichaceae;g__Coprobacillus	0.00013096	0	0	0	4.54236e-05	0	0	0	0	0	0	0	0	0	0	0	0	0	0	0	0	0	0	0	0	0	0	0	0	0	0	0	0	0	0	0	0	0	0	0	0	0	0	0	0	0	0	0	0
k__Bacteria;p__Firmicutes;c__Erysipelotrichi;o__Erysipelotrichales;f__Erysipelotrichaceae;g__p-75-a5	1.74613e-05	0	9.04292e-05	0	0	0	0	0	0	0	0	0	0	0	0	0	0	0	0	0	0	0	0	0	0	0	0	0	0	0	0	0	0	0	0	0	0	0	0	0	0	0	0	0	0	0	0	0	0
k__Bacteria;p__Firmicutes;c__Erysipelotrichi;o__Erysipelotrichales;f__Erysipelotrichaceae;g__RFN20	0	0	0.000113036	3.82152e-05	0	0	0	0	0	0	0	0	0	0	0	0	0	0	0	0	0	0	0	0	0	0	0	0	0	0	0	0	0	0	0	0	0	0	0	0	0	0	0	0	0	0	0	0	0
k__Bacteria;p__Fusobacteria;c__Fusobacteriia;o__Fusobacteriales;f__Fusobacteriaceae;g__Fusobacterium	0	0	0	0	0	0	0	0	0	8.25852e-06	5.86273e-05	0.00039394	0	5.74607e-05	0	0	0	0	0	9.58176e-05	0	0	0	0	7.66924e-06	4.19762e-05	0	7.31177e-05	0	0	0	0	0	0	0	0	0	0	0	0	0	0	0	0	0	0	0	0	0
k__Bacteria;p__GN02;c__GN07;o__;f__;g__	0	0	9.04292e-05	0	0	0	0	0	0	0	0	0	0	0	0	0	0	0	0	0	0	0	0	0	0	0	0	0	0	0	0	0	0	0	0	0	0	0	0	0	0	0	0	0	0	0	0	0	0
k__Bacteria;p__Lentisphaerae;c__[Lentisphaeria];o__Victivallales;f__Victivallaceae;g__	0	0	0	0	0	3.37606e-05	0	0	0	0	0	0	0	0	0	0	0	0	0	0	0	0	0	0	0	0	0	0	0	0	0	0	0	0	0	0	0	0	0	0	0	0	0	0	0	0	0	0	0
k__Bacteria;p__OD1;c__ZB2;o__;f__;g__	9.60372e-05	3.8445e-05	0.000192162	0	6.81354e-05	0.000405127	9.95808e-05	0	0	0	0	0	0	0	0	0	0	0	0	0	0	0	0	0	0	0	0	0	0	0	0	0	0	0	0	0	0	0	0	0	0	0	0	0	0	0	0	0	0
k__Bacteria;p__Proteobacteria;c__Alphaproteobacteria;o__Caulobacterales;f__Caulobacteraceae;g__Caulobacter	0	0	6.78219e-05	0	0	0.000180056	5.97485e-05	0	0	0	0	0	0	0	0	0	0	0	0	0	0	0	0	0	0	0	0	0	0	0	0	0	0	0	0	0	0	0	0	0	0	0	0	0	0	0	0	0	0
k__Bacteria;p__Proteobacteria;c__Alphaproteobacteria;o__RF32;f__;g__	0.000331765	6.4075e-05	0.000497361	0	0.000204406	0	0.000159329	0	0	0	0	0	0	0	0	0	0	0	0	0	0	0	0	0	0	0	0	0	0	0	0	0	0	0	0	0	0	0	0	0	0	0	0	0	0	0	0	0	0
k__Bacteria;p__Proteobacteria;c__Alphaproteobacteria;o__Rhizobiales;f__;g__	6.98452e-05	1.92225e-05	0.000180858	3.82152e-05	7.94913e-05	0.000427634	0	0	0	0	0	0	0	0	0	0	0	0	0	0	0	0	0	0	0	0	0	0	0	0	0	0	0	0	0	0	0	0	0	0	0	2.70427e-05	0	0	0	0	0	0	0
k__Bacteria;p__Proteobacteria;c__Alphaproteobacteria;o__Rhizobiales;f__Aurantimonadaceae;g__	0	0	0	0	0	0	3.98323e-05	0	0	0	0	0	0	0	0	0	0	0	0	0	0	0	0	0	0	0	0	0	0	0	0	0	0	0	0	0	0	0	0	0	0	0	0	0	0	0	0	0	0
k__Bacteria;p__Proteobacteria;c__Alphaproteobacteria;o__Rhizobiales;f__Bradyrhizobiaceae;g__	0	0.00012815	0.000666915	0.000234751	0.000261186	0.000596437	0.000318658	0	0	0	0	0	0	0	0	0	0	0	0	0	0	0	0	0	0	0	0	0	0	0	0	0	0	0	0	0	0	0	0	0	0	0	0	0	0	0	0	0	0
k__Bacteria;p__Proteobacteria;c__Alphaproteobacteria;o__Rhizobiales;f__Bradyrhizobiaceae;g__Bradyrhizobium	0.000305573	0	0	0	0	0	0	0	0	0	0	0	0	0	0	0	0	0	0	0	0	0	0	0	0	0	0	0	0	0	0	0	0	0	0	0	0	0	0	0	0	0	0	0	0	0	0	0	0
k__Bacteria;p__Proteobacteria;c__Alphaproteobacteria;o__Rhizobiales;f__Hyphomicrobiaceae;g__Devosia	0	0	0	0	0	0	0.000238994	0	0	0	0	0	0	0	0	0	0	0	0	0	0	0	0	0	0	0	0	0	0	0	0	0	0	0	0	0	0	0	0	0	0	0	0	0	0	0	0	0	0
k__Bacteria;p__Proteobacteria;c__Alphaproteobacteria;o__Rhizobiales;f__Hyphomicrobiaceae;g__Hyphomicrobium	0	0	0	0	7.94913e-05	0	0	0	0	0	0	0	0	0	0	0	0	0	0	0	0	0	0	0	0	0	0	0	0	0	0	0	0	0	0	0	0	0	0	0	0	0	0	0	0	0	0	0	0
k__Bacteria;p__Proteobacteria;c__Alphaproteobacteria;o__Rhizobiales;f__Methylobacteriaceae;g__	0	2.563e-05	0	0	0	0	7.96646e-05	0	0	0	0	0	0	0	0	0	0	0	0	0	0	0	0	0	0	0	0	0	0	0	0	0	0	0	0	0	0	0	0	0	0	0	0	0	0	0	0	0	0
k__Bacteria;p__Proteobacteria;c__Alphaproteobacteria;o__Rhizobiales;f__Methylobacteriaceae;g__Methylobacterium	6.11146e-05	0	0	2.72966e-05	0	0	0	0	0.000160143	1.6517e-05	4.69018e-05	0	0.000106496	0.000344764	4.47621e-05	0	0	2.16013e-05	0	0	0.000189543	5.55394e-05	0.000626939	0.000466897	0.000168723	0	0	0	4.87266e-05	0	0	0	0	0	0	0	0	0	0	0	0	0	0	0	0	0	0	0	0
k__Bacteria;p__Proteobacteria;c__Alphaproteobacteria;o__Rhizobiales;f__Methylocystaceae;g__	1.74613e-05	0	0	0	0	0	0	0	0	0	0	0	0	0	0	0	0	0	0	0	0	0	0	0	0	0	0	0	0	0	0	0	0	0	0	0	0	0	0	0	0	0	0	0	0	0	0	0	0
k__Bacteria;p__Proteobacteria;c__Alphaproteobacteria;o__Rhizobiales;f__Phyllobacteriaceae;g__Phyllobacterium	0	0	0	0	0	0	0.000159329	0	0	0	0	0	0	0	0	0	0	0	0	0	0	0	0	0	0	0	0	0	0	0	0	0	0	0	0	0	0	0	0	0	0	0	0	0	0	0	0	0	0
k__Bacteria;p__Proteobacteria;c__Alphaproteobacteria;o__Rhizobiales;f__Rhizobiaceae;g__	0	0	0	0	3.40677e-05	4.50141e-05	0	0	0	0	0	0	0	0	0	0	0	0	0	0	0	0	0	0	0	0	0	0	0	0	0	0	0	0	0	0	0	0	0	0	0	0	0	0	0	0	0	0	0
k__Bacteria;p__Proteobacteria;c__Alphaproteobacteria;o__Rhizobiales;f__Rhizobiaceae;g__Agrobacterium	0	0	0	0	0	0	3.98323e-05	0	0	0	0	0	0	0	0	0	0	0	0	0	0	0	0	0	0	0	0	0	0	0	0	0	0	0	0	0	0	0	0	0	0	0	0	0	0	0	0	0	0
k__Bacteria;p__Proteobacteria;c__Alphaproteobacteria;o__Rhodobacterales;f__Rhodobacteraceae;g__Paracoccus	0	0	0	0	0	0	0	0	0	0	9.38037e-05	0.000410354	0	0	0	0	0	0	0	0	0	0	8.24919e-05	0	0	0	0	0.000109677	8.1211e-06	0	0	0	0	0	0	0	0	0	0	0	0	0	0	0	0	0	0	0	0
k__Bacteria;p__Proteobacteria;c__Alphaproteobacteria;o__Rhodospirillales;f__Acetobacteraceae;g__	6.98452e-05	0.000224263	0.000180858	6.00525e-05	3.40677e-05	0.000202564	0.00025891	8.58484e-05	5.87193e-05	4.12926e-05	0.000123117	0	7.60688e-05	0.00016089	0	1.43511e-05	0	5.40033e-05	2.01505e-05	0.000311407	0.00010831	2.77697e-05	0.000164984	3.11265e-05	0.000391131	1.39921e-05	9.68429e-05	0.000103583	1.62422e-05	0	0	0	0	0	0	0	0	0	0	0	0	0	0	0	0	0	0	0	0
k__Bacteria;p__Proteobacteria;c__Alphaproteobacteria;o__Rhodospirillales;f__Acetobacteraceae;g__Acidisoma	0	0	0	0	5.67795e-05	0	0	0	0	0	0	0	0	0	0	0	0	0	0	0	0	0	0	0	0	0	0	0	0	0	0	0	0	0	0	0	0	0	0	0	0	0	0	0	0	0	0	0	0
k__Bacteria;p__Proteobacteria;c__Alphaproteobacteria;o__Rhodospirillales;f__Rhodospirillaceae;g__	0	0	0	0	0	7.87747e-05	0	0	2.66906e-05	0	0	0	3.04275e-05	0	2.2381e-05	4.30533e-05	0	0	0	0	0.000135388	0	0	0	0	0	0	0	0	0	0	0	0	0	0	0	0	0	0	0	0	0	0	0	0	0	0	0	0
k__Bacteria;p__Proteobacteria;c__Betaproteobacteria;o__Burkholderiales;f__Alcaligenaceae;g__Sutterella	0.00207789	0.00139043	0.00315372	1.6378e-05	0.000329321	0.000562677	0.000159329	0.00275669	0.000725984	0.000363375	0.00025796	0.000722223	0.000136924	0.00096534	0.000395398	0.000229618	0.000115755	7.56046e-05	8.06021e-05	9.58176e-05	0.000704016	4.16545e-05	0	0	0.000567524	3.49802e-05	6.45619e-05	0.000243726	0.000227391	0.00732251	0.00695804	0.00121488	0.0109648	0.00367048	0.01614	0.00608286	0.00788317	0.00825862	0.000174309	0.00160738	0.00868803	0.0012034	0.00212757	0.00819461	0.00758946	0.000673444	0.00241705	0.000474025	0.0010788
k__Bacteria;p__Proteobacteria;c__Betaproteobacteria;o__Burkholderiales;f__Burkholderiaceae;g__Burkholderia	0.00195567	0.00187099	0.00553879	0.00125564	0.00174881	0.00593061	0.00374424	0.000753558	0.00693955	0.0045009	0.00519438	0.0160531	0.00425224	0.0097913	0.0022381	0.00176519	0.00161093	0.000475229	0.00076572	0.00292244	0.00625491	0.000985824	0.0121593	0.00606966	0.00674893	0.00260952	0.00229195	0.00805513	0.00240385	0	0	0	0	0	0	0	0	0	3.07604e-05	0	0	0	0	0	0	0	0	0	0
k__Bacteria;p__Proteobacteria;c__Betaproteobacteria;o__Burkholderiales;f__Comamonadaceae;g__	0.000558762	0.000326783	0.00115297	0.000262047	0.000397456	0.00109159	0.00110535	0.000209852	0	0	0	0	0	0	0	0	0	0	0	0	0	0	0	0	0	0	0	0	0	0	0	0	0	0	0	0	0	0	0	0	0	0	0	0	0	0	0	0	0
k__Bacteria;p__Proteobacteria;c__Betaproteobacteria;o__Burkholderiales;f__Comamonadaceae;g__Curvibacter	0.00053257	0.000422895	0.000859077	0.000245669	0.000306609	0.00108034	0.000577568	0.000190774	0	0	0	0	0	0	0	0	0	0	0	0	0	0	0	0	0	0	0	0	0	0	0	0	0	0	0	0	0	0	0	0	0	0	0	0	0	0	0	0	0
k__Bacteria;p__Proteobacteria;c__Betaproteobacteria;o__Burkholderiales;f__Oxalobacteraceae;g__	0	0	0	0	0	0	0.000288784	0	0	0	0	0	0	0	0	0	0	0	0	0	0	0	0	0	0	0	0	0	0	0	0	0	0	0	0	0	0	0	0	0	0	0	0	0	0	0	0	0	0
k__Bacteria;p__Proteobacteria;c__Betaproteobacteria;o__Burkholderiales;f__Oxalobacteraceae;g__Janthinobacterium	0	0	0	0	0	7.87747e-05	0	0	0	0	0	0	0	0	0	0	0	0	0	0	0	0	0	0	0	0	0	0	0	0	0	0	0	0	0	0	0	0	0	0	0	0	0	0	0	0	0	0	0
k__Bacteria;p__Proteobacteria;c__Betaproteobacteria;o__Burkholderiales;f__Oxalobacteraceae;g__Ralstonia	0.000742105	0.000602305	0.00270157	0.000382152	0.000965251	0.00199187	0.0015435	0.000257545	0	0	0	0	0	0	0	0	0	0	0	0	0	0	0	0	0	0	0	0	0	0	0	0	0	0	0	0	0	0	0	0	0	6.76069e-05	0	0	0	0	0	0	0
k__Bacteria;p__Proteobacteria;c__Betaproteobacteria;o__Neisseriales;f__Neisseriaceae;g__	8.73065e-05	1.92225e-05	0.000135644	1.09186e-05	0	4.50141e-05	0.000318658	1.90774e-05	1.06762e-05	8.25852e-06	2.34509e-05	0	9.88894e-05	0.000241335	0.000126826	4.30533e-05	2.89388e-05	0	0	0	0	5.55394e-05	0	6.22529e-05	5.36847e-05	0.000174901	0.000177545	0	8.1211e-06	0	0	0	0	0	0	0	0	0	0	0	0	0	0	0	0	0	0	0	0
k__Bacteria;p__Proteobacteria;c__Betaproteobacteria;o__Neisseriales;f__Neisseriaceae;g__Neisseria	0	0	0	0	0	0	7.96646e-05	0	5.33812e-06	2.47756e-05	0	0.00019697	0	0.000137906	0	0	5.78776e-05	0	0	2.39544e-05	0.000135388	5.55394e-05	0.000214479	0.000311265	3.0677e-05	6.29644e-05	0	0.000749456	8.93321e-05	0	0	0	0	0	0	0	0	0	0	0	0	0	0	0	0	0	0	0	0
k__Bacteria;p__Proteobacteria;c__Betaproteobacteria;o__Procabacteriales;f__Procabacteriaceae;g__	0	0	0	0	0	0	5.97485e-05	0	0	0	0	0	0	0	0	0	0	0	0	0	0	0	0	0	0	0	0	0	0	0	0	0	0	0	0	0	0	0	0	0	0	0	0	0	0	0	0	0	0
k__Bacteria;p__Proteobacteria;c__Betaproteobacteria;o__Rhodocyclales;f__Rhodocyclaceae;g__	0	0	0	0	5.67795e-05	3.37606e-05	0	0	0.000117439	2.47756e-05	7.03528e-05	6.56566e-05	0.000106496	0.00032178	4.47621e-05	0	1.92925e-05	0	2.01505e-05	4.79088e-05	0	0	0.000296971	3.11265e-05	9.97001e-05	5.59683e-05	0.000161405	6.70245e-05	5.68477e-05	0	0	0	0	0	0	0	0	0	0	0	0	0	0	0	0	0	0	0	0
k__Bacteria;p__Proteobacteria;c__Betaproteobacteria;o__Rhodocyclales;f__Rhodocyclaceae;g__Sulfuritalea	0	0	0	0	0	0.000157549	0	0	0	0	0	0	0	0	0	0	0	0	0	0	0	0	0	0	0	0	0	0	0	0	0	0	0	0	0	0	0	0	0	0	0	0	0	0	0	0	0	0	0
k__Bacteria;p__Proteobacteria;c__Deltaproteobacteria;o__;f__;g__	0.00027065	0.000288338	0.000599093	0.000136483	0.000215762	0.000528916	0.000786688	8.58484e-05	0.000699293	9.08438e-05	0.000381077	0.00226515	0.000258634	0.00217201	0.000276033	0.00012916	3.85851e-05	8.64052e-05	2.01505e-05	9.58176e-05	0.000243698	1.38848e-05	0.00164984	0.000249012	0.00134212	9.79446e-05	0.000177545	0.0010663	0.000129938	0	0	0	0	0	0	0	0	0	0	0	0	0	0	0	0	0	0	0	0
k__Bacteria;p__Proteobacteria;c__Deltaproteobacteria;o__Bdellovibrionales;f__Bdellovibrionaceae;g__Bdellovibrio	0	0	0	2.72966e-05	0	3.37606e-05	0	0	0	2.47756e-05	8.20782e-05	0	4.56413e-05	0	0	0	0	0	0	0	0	0	0.000313469	0	0	0.000279842	1.61405e-05	0.000292471	8.1211e-06	0	0	0	0	0	0	0	0	0	0	0	0	0	0	0	0	0	0	0	0
k__Bacteria;p__Proteobacteria;c__Deltaproteobacteria;o__Desulfovibrionales;f__Desulfovibrionaceae;g__	0.00121356	0.00266552	0.00662394	6.55118e-05	0.000306609	0.00769742	0.00051782	0.00543706	0.00158542	0.000148653	0.000873547	0.00116541	0.000920432	0.00268916	0.000678892	0.000114809	0.000202572	0.000108007	4.0301e-05	0.000311407	0.00278898	8.3309e-05	0.00130337	0.000466897	0.00091264	6.29644e-05	3.2281e-05	0.00113942	0.000113695	0.0121077	0.0017621	0.0097049	0.00491729	0.0139821	0.0894146	0.00474025	0.0138781	0.0191202	0.000789517	0.00911617	0.0216106	0.00358316	0.0679546	0.00119697	0.0121299	0.0163103	0.0317669	0.0193109	0.00548919
k__Bacteria;p__Proteobacteria;c__Deltaproteobacteria;o__Desulfovibrionales;f__Desulfovibrionaceae;g__Bilophila	0.000279381	7.68901e-05	0.000259984	3.27559e-05	0.000158983	0.00141794	0.000278826	0.000391087	0.000128115	3.30341e-05	2.34509e-05	0.000246212	4.56413e-05	2.29843e-05	6.71431e-05	0	0	2.16013e-05	0	2.39544e-05	8.12326e-05	0	0	3.11265e-05	1.53385e-05	0	0	6.09314e-05	0	5.10873e-05	0	0.000339036	0.000161463	0	0.000175323	5.48005e-05	0.00034332	0.00247437	0	0.000252589	0.000559733	0.000351556	0.00029786	0	0.000343175	0.00017528	0.00092078	0.000146722	0.000174512
k__Bacteria;p__Proteobacteria;c__Deltaproteobacteria;o__Desulfovibrionales;f__Desulfovibrionaceae;g__Desulfovibrio	0.00290731	0.000781716	0.00633004	2.72966e-05	0.000908471	0.00611067	0.00161321	0.0225209	0.000507121	9.08438e-05	0.000140706	0.000525253	0.000212993	0.000689528	6.71431e-05	0.000157862	0.00098392	5.40033e-05	1.00753e-05	0.000143726	0	0	0	0	0.000728578	6.29644e-05	0	0.00128565	8.93321e-05	0.000527902	0.00043676	0.00242976	0.000352283	0.00218515	0.00215544	0.000822008	0.00088471	0.00411324	0.000604954	0.00613102	0.0299336	0.0327893	0.00327646	0.000165734	0.00302258	0.0196314	0.00861587	0.000293444	0.0059334
k__Bacteria;p__Proteobacteria;c__Deltaproteobacteria;o__Myxococcales;f__;g__	0	0	0	0	0	0	4.97904e-05	0	0	0	0	0	0	0	0	0	0	0	0	0	0	0	0	0	0	0	0	0	0	0	0	0	0	0	0	0	0	0	0	0	0	0	0	0	0	0	0	0	0
k__Bacteria;p__Proteobacteria;c__Deltaproteobacteria;o__Myxococcales;f__0319-6G20;g__	0	5.126e-05	0	3.82152e-05	0	0	2.98742e-05	0	0.000117439	2.47756e-05	0.000187607	0.000443182	0.00012171	3.44764e-05	0.000104445	7.17556e-05	9.64627e-06	0	1.00753e-05	2.39544e-05	0.00010831	0	6.59935e-05	0.000124506	0.000467824	0.000223873	3.2281e-05	0.000231539	2.43633e-05	0	0	0	0	0	0	0	0	0	0	0	0	0	0	0	0	0	0	0	0
k__Bacteria;p__Proteobacteria;c__Epsilonproteobacteria;o__Campylobacterales;f__Helicobacteraceae;g__	0.00470582	0.000275523	0.00334588	0.000464042	0.00390643	0.000551423	0.00165304	5.72322e-05	0	0	0	0	0	0	0	0	0	0	0	0	0	0	0	0	0	0	0	0	0	0	0	0	0	0	0	0	0	0	0	0	0	0	0	0	0	0	0	0	0
k__Bacteria;p__Proteobacteria;c__Epsilonproteobacteria;o__Campylobacterales;f__Helicobacteraceae;g__Flexispira	0.000122229	5.126e-05	0.00024868	0	4.54236e-05	6.75212e-05	0	3.81548e-05	0	0	0	0	0	0	0	0	0	0	0	0	0	0	0	0	0	0	0	0	0	8.51455e-05	4.51821e-05	0	0.000205499	0	0	0.000274003	0	9.64041e-05	0	0.000665917	0	0.000121692	0.00029786	0	0	0	0.000164425	0.000112863	3.17294e-05
k__Bacteria;p__Proteobacteria;c__Gammaproteobacteria;o__;f__;g__	4.36533e-05	0	0	4.36746e-05	0	0.000236324	0.000109539	0	2.13525e-05	3.30341e-05	0	0	0.000136924	0	2.2381e-05	0	0	0	2.01505e-05	0.000239544	8.12326e-05	0	9.89903e-05	0	0.000145716	4.89723e-05	0	0	1.62422e-05	0	0	0	0	0	0	0	0	0	0	0	0	0	0	0	0	0	0	0	0
k__Bacteria;p__Proteobacteria;c__Gammaproteobacteria;o__Aeromonadales;f__Succinivibrionaceae;g__Ruminobacter	0	1.2815e-05	0	0	0	0	1.99162e-05	0	0	0	0	0	0	0	0	0.000617098	0	0	2.01505e-05	0	0	4.16545e-05	0	6.22529e-05	0.000176393	3.49802e-05	0.000161405	7.31177e-05	0.000105574	0	0	0	0	0	0	0	0	0	0	0	0	0	0	0	0	0	0	0	0
k__Bacteria;p__Proteobacteria;c__Gammaproteobacteria;o__Aeromonadales;f__Succinivibrionaceae;g__Succinivibrio	0	0	6.78219e-05	6.00525e-05	0	0	0.000238994	0	0	8.25852e-05	5.86273e-05	0.000114899	9.88894e-05	0.000264319	0	0.000301373	0	0	1.00753e-05	0.00165285	5.4155e-05	4.16545e-05	0.000247476	3.11265e-05	3.0677e-05	2.09881e-05	0.000112983	9.74902e-05	9.74532e-05	0	0	0	0	0	0	0	0	0	0	0	0	0	0	0	0	0	0	0	0
k__Bacteria;p__Proteobacteria;c__Gammaproteobacteria;o__Enterobacteriales;f__Enterobacteriaceae;g__	0.0187709	0.0214203	0.0563826	0.00931906	0.0112764	0.0628622	0.0274942	0.0042638	0.00104093	0.00147828	0.000832508	0.00221591	0.00103454	0.00266618	0.000522224	0.000530991	0.000405143	9.72059e-05	0.00019143	0.000526997	0.00576751	0.000416545	0.00125388	0.0031749	0.00170257	0.00244162	0.00101685	0.00281503	0.00129126	0.00144747	0.00423206	0	0.00148253	0	0.00189761	0.00156181	0.00121483	0.00125325	0	0	0.000316371	0	0	0.0018599	0.00248142	4.61263e-05	0	0	0
k__Bacteria;p__Proteobacteria;c__Gammaproteobacteria;o__Enterobacteriales;f__Enterobacteriaceae;g__Klebsiella	0.0565135	0.0639084	0.173997	0.0267561	0.0354645	0.163052	0.0814272	0.0113129	0.000592531	0.0013544	0.000316587	0.00203536	0.000403164	0.00239036	0.000193969	0.000186564	0.000202572	4.32026e-05	6.04516e-05	0.00021559	0.0026536	0.000277697	0.00115489	0.000404644	0.00144949	0.000832529	0.000726322	0.0028394	0.00066593	0.000119204	0.00274105	0	0.00256873	0	8.25048e-05	0	0.000264093	0	0	0	0	0	0	0.00169417	0.00180827	0	0	0	0
k__Bacteria;p__Proteobacteria;c__Gammaproteobacteria;o__Enterobacteriales;f__Enterobacteriaceae;g__Proteus	0.00013969	5.126e-05	0	0	0	0	0	0	5.33812e-06	0	0.000287274	0.000164142	0.0335691	0.0293394	0	0	0	0	2.01505e-05	0	0	0	0	0	0	0	0	0	0	0	3.01214e-05	0	0	0	0	0	0	0	0	0	0	0	0	0	0	0	0	0	0
k__Bacteria;p__Proteobacteria;c__Gammaproteobacteria;o__Legionellales;f__Coxiellaceae;g__	0	0	3.39109e-05	0	0	0	0	0	0	0	0	0	0	0	0	0	0	0	0	0	0	0	0	0	0	0	0	0	0	0	0	0	0	0	0	0	0	0	0	0	0	0	0	0	0	0	0	0	0
k__Bacteria;p__Proteobacteria;c__Gammaproteobacteria;o__Oceanospirillales;f__Oceanospirillaceae;g__Marinomonas	0	0	0	1.6378e-05	7.94913e-05	0	0	0	0	0	1.17255e-05	0	7.60688e-05	0.000287303	2.98414e-05	2.87022e-05	2.89388e-05	0	0	0.000407225	5.4155e-05	0	0.000214479	3.11265e-05	0	0	3.2281e-05	0.00019498	4.87266e-05	0	0	0	0	0	0	0	0	0	0	0	0	0	0	0	0	0	0	0	0
k__Bacteria;p__Proteobacteria;c__Gammaproteobacteria;o__Pasteurellales;f__Pasteurellaceae;g__	0.39686	0.213754	0.0440729	0.546664	0.138213	0.0380369	0.0777128	0.321702	0	0.608034	0.207951	0.156181	0.0175947	0.0948791	0.00298414	0.135317	0.143893	0.000140408	0.138656	0.180592	0.365086	0.306383	0.118013	0.279485	0.266506	0.241979	0.184034	0.214996	0.209037	0	0	0	2.93569e-05	0	0	0	0	0	0	0	0	0.000135214	0	0	0	0	0	0	0
k__Bacteria;p__Proteobacteria;c__Gammaproteobacteria;o__Pasteurellales;f__Pasteurellaceae;g__Actinobacillus	0	6.4075e-05	0	0	0	0.000135042	0	0	0	0	0	0	0	0	0	0	0	0	0	0	0	0	0	0	0	0	0	0	0	0	0	0	0	0	0	0	0	0	0	0	0	0	0	0	0	0	0	0	0
k__Bacteria;p__Proteobacteria;c__Gammaproteobacteria;o__Pasteurellales;f__Pasteurellaceae;g__Aggregatibacter	0	0	0.000113036	0	0	0	3.98323e-05	0	0	0	0	0	0	0	0	0	0	0	0	0	0	0	0	0	0	0	0	0	0	0	0	0	0	0	0	0	0	0	0	0	0	0	0.000212757	0	0	0	0	0.000101577	0
k__Bacteria;p__Proteobacteria;c__Gammaproteobacteria;o__Pasteurellales;f__Pasteurellaceae;g__Haemophilus	4.36533e-05	0	0	0	5.67795e-05	0	7.96646e-05	0	9.60861e-05	0.000247756	2.93137e-05	0.000262627	2.28206e-05	0.000528638	0.000111905	0.000200916	9.64627e-06	0	0	0.000263498	0.00032493	0.000138848	0.00115489	0	0.000567524	0.00253257	8.07024e-05	0.000810388	0.000113695	0	0	0	0	0	0	0	0	0	0	0	0	0	0	5.52445e-05	0	0	0	0	0
k__Bacteria;p__Proteobacteria;c__Gammaproteobacteria;o__Pseudomonadales;f__Moraxellaceae;g__	0	0	4.52146e-05	0	0	0	0	0	0	0	0	0	0	0	0	0	0	0	0	0	0	0	0	0	0	0	0	0	0	0	0	0	0	0	0	0	0	0	0	0	0	0	0	0	0	0	0	0	0
k__Bacteria;p__Proteobacteria;c__Gammaproteobacteria;o__Pseudomonadales;f__Moraxellaceae;g__Acinetobacter	0	3.20375e-05	0.00012434	2.18373e-05	0	6.75212e-05	2.98742e-05	0	5.87193e-05	8.25852e-06	1.75882e-05	0.000541667	0	0.00113772	0	2.87022e-05	1.92925e-05	0	5.03763e-05	0	0	1.38848e-05	0	3.11265e-05	0.0002991	2.09881e-05	1.61405e-05	0.000298564	2.43633e-05	0	0	0	0	0	0	0	0	0	0	0	0	0	0	0	0	0	0	0	0
k__Bacteria;p__Proteobacteria;c__Gammaproteobacteria;o__Pseudomonadales;f__Moraxellaceae;g__Enhydrobacter	0	0	0	0	0	9.00282e-05	1.99162e-05	0	0	0	0	0	0	0	0	0	0	0	0	0	0	0	0	0	0	0	0	0	0	0	0	0	0	0	0	0	0	0	0	0	0	0	0	0	0	0	0	0	0
k__Bacteria;p__Proteobacteria;c__Gammaproteobacteria;o__Pseudomonadales;f__Pseudomonadaceae;g__	5.23839e-05	0	0	4.91339e-05	6.81354e-05	0.000292592	0	3.81548e-05	0	0	0.000240372	0	5.32481e-05	0	2.2381e-05	0	9.64627e-06	0	0	0	0.000568628	2.77697e-05	0	0	3.0677e-05	0	0	2.43726e-05	0	0	0	0	0	0	0	0	0	0	0	0	0	0	0	0	0	0	0	0	0
k__Bacteria;p__Proteobacteria;c__Gammaproteobacteria;o__Pseudomonadales;f__Pseudomonadaceae;g__Pseudomonas	0	0	0	2.72966e-05	0	0	0	0	0	0	0	3.28283e-05	1.52138e-05	0	4.47621e-05	0	0	0	0	0	0	0	0	0	0	0.000111937	0	0	2.43633e-05	0	0	0	0	0	0	0	0	0	0	0	0	0	0	0	0	0	0	0	0
k__Bacteria;p__Proteobacteria;c__Gammaproteobacteria;o__Xanthomonadales;f__Sinobacteraceae;g__	0	0	0	0	0	9.00282e-05	0	0	1.06762e-05	0	0	0	1.52138e-05	0.000114921	1.49207e-05	0	0	0	0	0	0	0	0.000148485	0	7.66924e-05	0	0	0.00021326	0	0	0	0	0	0	0	0	0	0	0	0	0	0	0	0	0	0	0	0	0
k__Bacteria;p__Proteobacteria;c__Gammaproteobacteria;o__Xanthomonadales;f__Xanthomonadaceae;g__	0.000104768	0.000166595	0.000146947	7.09712e-05	7.94913e-05	0.000416381	0.00020912	3.81548e-05	5.87193e-05	5.78097e-05	0.000205196	0.000328283	0.000144531	0.000390733	8.20638e-05	4.30533e-05	8.68164e-05	1.08007e-05	2.01505e-05	7.18632e-05	0.000460318	0	0.000725929	0.000217885	0.00030677	0.000440751	0	0.000298564	4.87266e-05	0	0	0	0	0	0	0	0	0	0	0	0	0	0	0	0	0	0	0	0
k__Bacteria;p__Proteobacteria;c__Gammaproteobacteria;o__Xanthomonadales;f__Xanthomonadaceae;g__Pseudoxanthomonas	0	0	0	0	0	0	1.99162e-05	0	0	0	0	0	0	0	0	0	0	0	0	0	0	0	0	0	0	0	0	0	0	0	0	0	0	0	0	0	0	0	0	0	0	0	0	0	0	0	0	0	0
k__Bacteria;p__Proteobacteria;c__Gammaproteobacteria;o__Xanthomonadales;f__Xanthomonadaceae;g__Stenotrophomonas	3.49226e-05	0	0	2.18373e-05	0	0	4.97904e-05	0	0	0	0	0	0	0	0	0	0	0	0	0	0	0	0	0	0	0	0	0	0	0	0	0	0	0	0	0	0	0	0	0	0	0	0	0	0	0	0	0	0
k__Bacteria;p__SBR1093;c__VHS-B5-50;o__;f__;g__	0	0	0	0	0	0	0	0	0	0	1.75882e-05	0.000164142	0	5.74607e-05	1.49207e-05	4.30533e-05	0	1.08007e-05	0	0	0	1.38848e-05	0	0	3.0677e-05	7.69564e-05	0	0	0	0	0	0	0	0	0	0	0	0	0	0	0	0	0	0	0	0	0	0	0
k__Bacteria;p__Spirochaetes;c__Spirochaetes;o__Spirochaetales;f__Spirochaetaceae;g__Treponema	6.11146e-05	0.000198633	0.00252071	4.91339e-05	0.000238474	2.25071e-05	0.000298742	3.81548e-05	2.66906e-05	0	2.34509e-05	0	0	0.000126414	1.49207e-05	1.43511e-05	0	0	0	2.39544e-05	0	0	0	6.22529e-05	0.000191731	6.99604e-06	1.61405e-05	1.82794e-05	8.1211e-06	0	0	0	0	0	0	0	0	0	0	0	4.86725e-05	0	0	0	0	0	0	0	0
k__Bacteria;p__Tenericutes;c__Mollicutes;o__;f__;g__	0	0	0	0	0	5.62677e-05	4.97904e-05	0	0	0	0	0	0	0	0	0	0	0	0	0	0	0	0	0	0	0	0	0	0	0	0	0	0	0	0	0	0	0	0	0	0	0	0	0	0	0	0	0	0
k__Bacteria;p__Tenericutes;c__Mollicutes;o__Anaeroplasmatales;f__Anaeroplasmataceae;g__Anaeroplasma	0.000986564	2.563e-05	0.000452146	1.6378e-05	0.000749489	4.50141e-05	7.96646e-05	0	6.40574e-05	0	2.93137e-05	9.8485e-05	0	0	0	2.87022e-05	0	0	0	4.79088e-05	0	0	0	0	0	0.000104941	3.2281e-05	0.000243726	0	0	0	0	0	0.000285641	0	0	0	0	0	0	0	0	0	0	0	0	0	0	0
k__Bacteria;p__Tenericutes;c__Mollicutes;o__RF39;f__;g__	0	0	0.000158251	0	7.94913e-05	0.000202564	3.98323e-05	5.72322e-05	0	0	0	0.000262627	0	0	0	0	0	0	0	0	0	0	0	0	0	0	0	0	0	0	0	0.000113012	0	4.28461e-05	0	0	0	0	7.17743e-05	9.18506e-05	0	6.76069e-05	0	0	0	0	0	7.90041e-05	0
k__Bacteria;p__Tenericutes;c__RF3;o__ML615J-28;f__;g__	0	2.563e-05	9.04292e-05	0	0	0	0	0	0	0	0	0	0	0	0	0	0	0	0	0	0	0	0	0	0	0	0	0	0	0	0	0	0	0	0	0	0	0	0	0	0	0	0	0	0	0	0	0	0
k__Bacteria;p__TM7;c__TM7-3;o__CW040;f__F16;g__	0	0	0.000101733	0	0	0	0	0	0	0	0	9.8485e-05	0	0.000103429	0	0	0	0	0	0	0	0	0	3.11265e-05	0	0	0	4.2652e-05	0	0	0	0	0	0	0	0	0	0	0	0	0	0	0	0	0	1.84505e-05	0	0	0
k__Bacteria;p__Verrucomicrobia;c__Opitutae;o__Opitutales;f__Opitutaceae;g__	0	0	9.04292e-05	0	0	0	0	0	0	0	0	0	0	0	0	0	0	0	0	0	0	0	0	0	0	0	0	0	0	0	0	0	0	0	0	0	0	0	0	0	0	0	0	0	0	0	0	0	0
k__Bacteria;p__Verrucomicrobia;c__Verrucomicrobiae;o__Verrucomicrobiales;f__Verrucomicrobiaceae;g__Akkermansia	0.00839889	0.00180692	0.00504143	0	0.000431524	0.00158675	0.000109539	0.000562784	0.000517797	0	0.000170019	6.56566e-05	0.00012171	0.000471178	0.00022381	0.000172213	0	0	0	7.18632e-05	0.000731093	0	0	0	0.000444816	0	0	0.000286378	0	0.0149856	0.0044429	0	0.00609156	0	0.0136649	0.00438404	0.0056912	0.000321347	2.05069e-05	0	0.000486725	0	0	0.00546921	0.00398611	0	6.577e-05	0	0.000126918
k__Bacteria;p__WPS-2;c__;o__;f__;g__	0	0	0	1.6378e-05	0	0	0	0	0	0	0	0	0	5.74607e-05	0	0	9.64627e-06	2.16013e-05	0	0	0	0	0	0	7.66924e-06	0	0	0.00021326	0	0	0	0	0	0	0	0	0	0	0	0	0	0	0	0	0	0	0	0	0
[truncated: 67 more columns]
