# Supplementary material for: Fluoride Depletes Acidogenic Taxa in Oral but Not Gut Microbial Communities in Mice
Source: mSystems. 2017 Aug 8;2(4):e00047-17. doi: 10.1128/mSystems.00047-17 (PMC5547758; doi:10.1128/mSystems.00047-17)
Supplement: TABLE S5 [file sys004172123st9.xls]

## Sheet: Table S5
Table S5, Taxonomic profiles (MetaPhlAn2) for the subset of samples analyzed with shotgun sequencing and their associated metadata.
#SampleID	Oral_34_S19	Oral_43_S25	Oral_45_S27	Oral_30_S15	Oral_36_S21	Oral_7_S13	Stool_14_S2	Stool_33_S18	Stool_32_S17	Stool_38_S23	Stool_37_S22	Stool_15_S3	Stool_24_S12	Stool_23_S11	Stool_22_S10	Stool_13_S1	Stool_39_S24
Location	Oral	Oral	Oral	Oral	Oral	Oral	Stool	Stool	Stool	Stool	Stool	Stool	Stool	Stool	Stool	Stool	Stool
Time	END	END	END	END	END	END	wk0	END	END	END	END	wk0	wk0	wk0	wk0	wk0	END
Group	Control	Group2	Group2	Group2	Control	Group2	Group2	Group2	Group2	Control	Control	Group2	Control	Control	Control	Group2	Control
Number_of_Species	8	7	11	21	10	13	18	13	12	23	23	24	18	25	24	20	11
k__Bacteria	82.1512	87.6992	95.6033	96.7033	97.4894	100	98.4328	98.8301	99.2537	99.7986	99.8464	99.8928	99.9064	99.9178	99.9448	100	100
k__Bacteria|p__Actinobacteria	3.82665	1.04081	13.6343	0.76452	4.30603	0	0.12829	0	0	0.10844	0.4147	0.31546	0.14533	0.34998	0.40293	0.21929	0
k__Bacteria|p__Actinobacteria|c__Actinobacteria	3.82665	1.04081	13.6343	0.76452	4.30603	0	0.12829	0	0	0.10844	0.4147	0.31546	0.14533	0.34998	0.40293	0.21929	0
k__Bacteria|p__Actinobacteria|c__Actinobacteria|o__Actinomycetales	3.82665	0	13.6343	0.70124	4.30603	0	0	0	0	0	0	0.09194	0	0	0	0	0
k__Bacteria|p__Actinobacteria|c__Actinobacteria|o__Actinomycetales|f__Propionibacteriaceae	3.82665	0	13.6343	0.70124	4.30603	0	0	0	0	0	0	0.09194	0	0	0	0	0
k__Bacteria|p__Actinobacteria|c__Actinobacteria|o__Actinomycetales|f__Propionibacteriaceae|g__Propionibacteriaceae_unclassified	3.82665	0	11.2134	0.25887	3.85934	0	0	0	0	0	0	0.09194	0	0	0	0	0
k__Bacteria|p__Actinobacteria|c__Actinobacteria|o__Actinomycetales|f__Propionibacteriaceae|g__Propionibacterium	0	0	2.42096	0.44237	0.44669	0	0	0	0	0	0	0	0	0	0	0	0
k__Bacteria|p__Actinobacteria|c__Actinobacteria|o__Actinomycetales|f__Propionibacteriaceae|g__Propionibacterium|s__Propionibacterium_acnes	0	0	2.42096	0.44237	0.44669	0	0	0	0	0	0	0	0	0	0	0	0
k__Bacteria|p__Actinobacteria|c__Actinobacteria|o__Actinomycetales|f__Propionibacteriaceae|g__Propionibacterium|s__Propionibacterium_acnes|t__Propionibacterium_acnes_unclassified	0	0	2.42096	0.44237	0.44669	0	0	0	0	0	0	0	0	0	0	0	0
k__Bacteria|p__Actinobacteria|c__Actinobacteria|o__Bifidobacteriales	0	1.04081	0	0	0	0	0	0	0	0	0	0	0	0	0	0	0
k__Bacteria|p__Actinobacteria|c__Actinobacteria|o__Bifidobacteriales|f__Bifidobacteriaceae	0	1.04081	0	0	0	0	0	0	0	0	0	0	0	0	0	0	0
k__Bacteria|p__Actinobacteria|c__Actinobacteria|o__Bifidobacteriales|f__Bifidobacteriaceae|g__Bifidobacterium	0	1.04081	0	0	0	0	0	0	0	0	0	0	0	0	0	0	0
k__Bacteria|p__Actinobacteria|c__Actinobacteria|o__Bifidobacteriales|f__Bifidobacteriaceae|g__Bifidobacterium|s__Bifidobacterium_adolescentis	0	1.04081	0	0	0	0	0	0	0	0	0	0	0	0	0	0	0
k__Bacteria|p__Actinobacteria|c__Actinobacteria|o__Bifidobacteriales|f__Bifidobacteriaceae|g__Bifidobacterium|s__Bifidobacterium_adolescentis|t__Bifidobacterium_adolescentis_unclassified	0	1.04081	0	0	0	0	0	0	0	0	0	0	0	0	0	0	0
k__Bacteria|p__Actinobacteria|c__Actinobacteria|o__Coriobacteriales	0	0	0	0.06328	0	0	0.12829	0	0	0.10844	0.4147	0.22352	0.14533	0.34998	0.40293	0.21929	0
k__Bacteria|p__Actinobacteria|c__Actinobacteria|o__Coriobacteriales|f__Coriobacteriaceae	0	0	0	0.06328	0	0	0.12829	0	0	0.10844	0.4147	0.22352	0.14533	0.34998	0.40293	0.21929	0
k__Bacteria|p__Actinobacteria|c__Actinobacteria|o__Coriobacteriales|f__Coriobacteriaceae|g__Enterorhabdus	0	0	0	0.06328	0	0	0.12829	0	0	0.10844	0.4147	0.22352	0.14533	0.34998	0.40293	0.21929	0
k__Bacteria|p__Actinobacteria|c__Actinobacteria|o__Coriobacteriales|f__Coriobacteriaceae|g__Enterorhabdus|s__Enterorhabdus_caecimuris	0	0	0	0.06328	0	0	0.12829	0	0	0.10844	0.4147	0.22352	0.14533	0.34998	0.40293	0.21929	0
k__Bacteria|p__Actinobacteria|c__Actinobacteria|o__Coriobacteriales|f__Coriobacteriaceae|g__Enterorhabdus|s__Enterorhabdus_caecimuris|t__GCF_000403355	0	0	0	0.06328	0	0	0.12829	0	0	0.10844	0.4147	0.22352	0.14533	0.34998	0.40293	0.21929	0
k__Bacteria|p__Bacteroidetes	0	8.80543	2.98442	4.2582	35.0934	70.4021	83.0618	66.3199	83.1726	17.2714	17.1334	61.6292	75.4739	17.0076	13.7814	16.6656	77.1853
k__Bacteria|p__Bacteroidetes|c__Bacteroidia	0	8.80543	2.98442	4.2582	35.0934	70.4021	83.0618	66.3199	83.1726	17.2714	17.1334	61.6292	75.4739	17.0076	13.7814	16.6656	77.1853
k__Bacteria|p__Bacteroidetes|c__Bacteroidia|o__Bacteroidales	0	8.80543	2.98442	4.2582	35.0934	70.4021	83.0618	66.3199	83.1726	17.2714	17.1334	61.6292	75.4739	17.0076	13.7814	16.6656	77.1853
k__Bacteria|p__Bacteroidetes|c__Bacteroidia|o__Bacteroidales|f__Bacteroidaceae	0	4.43284	2.98442	2.7822	28.2202	36.7208	52.707	52.6472	60.1525	7.25253	5.83474	42.4466	41.8093	6.64226	4.83609	3.83814	49.3489
k__Bacteria|p__Bacteroidetes|c__Bacteroidia|o__Bacteroidales|f__Bacteroidaceae|g__Bacteroides	0	4.43284	2.98442	2.7822	28.2202	36.7208	52.707	52.6472	60.1525	7.25253	5.83474	42.4466	41.8093	6.64226	4.83609	3.83814	49.3489
k__Bacteria|p__Bacteroidetes|c__Bacteroidia|o__Bacteroidales|f__Bacteroidaceae|g__Bacteroides|s__Bacteroides_caccae	0	0	0	0	0	0.02391	0.03383	0	0	0	0	0.0178	0.03965	0	0.004	0	0.01853
k__Bacteria|p__Bacteroidetes|c__Bacteroidia|o__Bacteroidales|f__Bacteroidaceae|g__Bacteroides|s__Bacteroides_caccae|t__Bacteroides_caccae_unclassified	0	0	0	0	0	0.02391	0.03383	0	0	0	0	0.0178	0.03965	0	0.004	0	0.01853
k__Bacteria|p__Bacteroidetes|c__Bacteroidia|o__Bacteroidales|f__Bacteroidaceae|g__Bacteroides|s__Bacteroides_finegoldii	0	0	0	0	0	0.00511	0.01593	0	0	0	0	0.00826	0.01655	0	0	0	0
k__Bacteria|p__Bacteroidetes|c__Bacteroidia|o__Bacteroidales|f__Bacteroidaceae|g__Bacteroides|s__Bacteroides_finegoldii|t__Bacteroides_finegoldii_unclassified	0	0	0	0	0	0.00511	0.01593	0	0	0	0	0.00826	0.01655	0	0	0	0
k__Bacteria|p__Bacteroidetes|c__Bacteroidia|o__Bacteroidales|f__Bacteroidaceae|g__Bacteroides|s__Bacteroides_uniformis	0	1.21361	1.79929	1.44113	8.73215	17.0572	36.1052	38.5245	40.4684	3.56257	0.86495	30.6414	18.0883	2.88125	0.60277	1.75478	21.3059
k__Bacteria|p__Bacteroidetes|c__Bacteroidia|o__Bacteroidales|f__Bacteroidaceae|g__Bacteroides|s__Bacteroides_uniformis|t__Bacteroides_uniformis_unclassified	0	1.21361	1.79929	1.44113	8.73215	0	0	0	0	3.56257	0.86495	0	0	2.88125	0.60277	1.75478	0
k__Bacteria|p__Bacteroidetes|c__Bacteroidia|o__Bacteroidales|f__Bacteroidaceae|g__Bacteroides|s__Bacteroides_uniformis|t__GCF_000403175	0	0	0	0	0	17.0572	36.1052	38.5245	40.4684	0	0	30.6414	18.0883	0	0	0	21.3059
k__Bacteria|p__Bacteroidetes|c__Bacteroidia|o__Bacteroidales|f__Bacteroidaceae|g__Bacteroides|s__Bacteroides_vulgatus	0	3.21922	1.18512	1.34107	19.488	19.574	16.4545	13.7757	19.6164	3.68996	4.94821	11.4019	23.4841	3.74365	4.21254	2.08336	27.9323
k__Bacteria|p__Bacteroidetes|c__Bacteroidia|o__Bacteroidales|f__Bacteroidaceae|g__Bacteroides|s__Bacteroides_vulgatus|t__Bacteroides_vulgatus_unclassified	0	3.21922	1.18512	1.34107	19.488	19.574	16.4545	13.7757	19.6164	3.68996	4.94821	11.4019	23.4841	3.74365	4.21254	2.08336	27.9323
k__Bacteria|p__Bacteroidetes|c__Bacteroidia|o__Bacteroidales|f__Bacteroidaceae|g__Bacteroides|s__Bacteroides_xylanisolvens	0	0	0	0	0	0.06055	0.09754	0.34693	0.06777	0	0.02158	0.37724	0.18065	0.01735	0.01678	0	0.09211
k__Bacteria|p__Bacteroidetes|c__Bacteroidia|o__Bacteroidales|f__Bacteroidaceae|g__Bacteroides|s__Bacteroides_xylanisolvens|t__Bacteroides_xylanisolvens_unclassified	0	0	0	0	0	0.06055	0.09754	0.34693	0.06777	0	0.02158	0.37724	0.18065	0.01735	0.01678	0	0.09211
k__Bacteria|p__Bacteroidetes|c__Bacteroidia|o__Bacteroidales|f__Porphyromonadaceae	0	0	0	1.34177	6.87318	33.6619	30.0278	12.5629	22.8766	5.27145	7.14921	18.3906	33.4861	5.08342	5.48555	6.2439	27.8364
k__Bacteria|p__Bacteroidetes|c__Bacteroidia|o__Bacteroidales|f__Porphyromonadaceae|g__Odoribacter	0	0	0	0.1761	0	0	0	0	0	5.0408	6.59753	0	0	4.42177	4.64101	6.01999	0
k__Bacteria|p__Bacteroidetes|c__Bacteroidia|o__Bacteroidales|f__Porphyromonadaceae|g__Odoribacter|s__Odoribacter_unclassified	0	0	0	0.1761	0	0	0	0	0	5.0408	6.59753	0	0	4.42177	4.64101	6.01999	0
k__Bacteria|p__Bacteroidetes|c__Bacteroidia|o__Bacteroidales|f__Porphyromonadaceae|g__Parabacteroides	0	0	0	1.16566	6.87318	33.6619	30.0278	12.5629	22.8766	0.23065	0.55168	18.3906	33.4861	0.66164	0.84454	0.2239	27.8364
k__Bacteria|p__Bacteroidetes|c__Bacteroidia|o__Bacteroidales|f__Porphyromonadaceae|g__Parabacteroides|s__Parabacteroides_distasonis	0	0	0	0	0	0	0	0	0	0	0	0	0	0	0.00444	0	0
k__Bacteria|p__Bacteroidetes|c__Bacteroidia|o__Bacteroidales|f__Porphyromonadaceae|g__Parabacteroides|s__Parabacteroides_distasonis|t__Parabacteroides_distasonis_unclassified	0	0	0	0	0	0	0	0	0	0	0	0	0	0	0.00444	0	0
k__Bacteria|p__Bacteroidetes|c__Bacteroidia|o__Bacteroidales|f__Porphyromonadaceae|g__Parabacteroides|s__Parabacteroides_goldsteinii	0	0	0	0	0	5.91808	1.64441	1.85993	1.44485	0	0.29737	2.63066	1.86527	0.04894	0.12659	0	0.65149
k__Bacteria|p__Bacteroidetes|c__Bacteroidia|o__Bacteroidales|f__Porphyromonadaceae|g__Parabacteroides|s__Parabacteroides_goldsteinii|t__Parabacteroides_goldsteinii_unclassified	0	0	0	0	0	5.91808	1.64441	1.85993	1.44485	0	0.29737	2.63066	1.86527	0.04894	0.12659	0	0.65149
k__Bacteria|p__Bacteroidetes|c__Bacteroidia|o__Bacteroidales|f__Porphyromonadaceae|g__Parabacteroides|s__Parabacteroides_unclassified	0	0	0	1.16566	6.87318	27.7438	28.3834	10.7029	21.4317	0.23065	0.25431	15.7599	31.6208	0.6127	0.7135	0.2239	27.185
k__Bacteria|p__Bacteroidetes|c__Bacteroidia|o__Bacteroidales|f__Prevotellaceae	0	4.3726	0	0	0	0	0	0	0	0	0	0	0	0	0	0	0
k__Bacteria|p__Bacteroidetes|c__Bacteroidia|o__Bacteroidales|f__Prevotellaceae|g__Prevotella	0	4.3726	0	0	0	0	0	0	0	0	0	0	0	0	0	0	0
k__Bacteria|p__Bacteroidetes|c__Bacteroidia|o__Bacteroidales|f__Prevotellaceae|g__Prevotella|s__Prevotella_copri	0	4.3726	0	0	0	0	0	0	0	0	0	0	0	0	0	0	0
k__Bacteria|p__Bacteroidetes|c__Bacteroidia|o__Bacteroidales|f__Prevotellaceae|g__Prevotella|s__Prevotella_copri|t__GCF_000157935	0	4.3726	0	0	0	0	0	0	0	0	0	0	0	0	0	0	0
k__Bacteria|p__Bacteroidetes|c__Bacteroidia|o__Bacteroidales|f__Rikenellaceae	0	0	0	0.13423	0	0.0193	0.32703	1.10984	0.14349	4.74739	4.14947	0.79198	0.1785	5.2819	3.45973	6.58357	0
k__Bacteria|p__Bacteroidetes|c__Bacteroidia|o__Bacteroidales|f__Rikenellaceae|g__Alistipes	0	0	0	0.13423	0	0.0193	0.32703	1.10984	0.14349	4.74739	4.14947	0.79198	0.1785	5.2819	3.45973	6.58357	0
k__Bacteria|p__Bacteroidetes|c__Bacteroidia|o__Bacteroidales|f__Rikenellaceae|g__Alistipes|s__Alistipes_unclassified	0	0	0	0.13423	0	0.0193	0.32703	1.10984	0.14349	4.74739	4.14947	0.79198	0.1785	5.2819	3.45973	6.58357	0
k__Bacteria|p__Chlorobi	0	0	0	0	0	0	0.07512	0	0	0	0	0	0	0	0	0	0
k__Bacteria|p__Chlorobi|c__Chlorobia	0	0	0	0	0	0	0.07512	0	0	0	0	0	0	0	0	0	0
k__Bacteria|p__Chlorobi|c__Chlorobia|o__Chlorobiales	0	0	0	0	0	0	0.07512	0	0	0	0	0	0	0	0	0	0
k__Bacteria|p__Chlorobi|c__Chlorobia|o__Chlorobiales|f__Chlorobiaceae	0	0	0	0	0	0	0.07512	0	0	0	0	0	0	0	0	0	0
k__Bacteria|p__Chlorobi|c__Chlorobia|o__Chlorobiales|f__Chlorobiaceae|g__Chlorobium	0	0	0	0	0	0	0.07512	0	0	0	0	0	0	0	0	0	0
k__Bacteria|p__Chlorobi|c__Chlorobia|o__Chlorobiales|f__Chlorobiaceae|g__Chlorobium|s__Chlorobium_phaeobacteroides	0	0	0	0	0	0	0.07512	0	0	0	0	0	0	0	0	0	0
k__Bacteria|p__Chlorobi|c__Chlorobia|o__Chlorobiales|f__Chlorobiaceae|g__Chlorobium|s__Chlorobium_phaeobacteroides|t__Chlorobium_phaeobacteroides_unclassified	0	0	0	0	0	0	0.07512	0	0	0	0	0	0	0	0	0	0
k__Bacteria|p__Deferribacteres	1.4098	0	1.40817	2.08318	34.4292	17.1231	5.86436	6.86292	7.7481	5.5343	2.19911	6.04847	10.8601	5.61149	3.18565	37.7587	10.0545
k__Bacteria|p__Deferribacteres|c__Deferribacteres	1.4098	0	1.40817	2.08318	34.4292	17.1231	5.86436	6.86292	7.7481	5.5343	2.19911	6.04847	10.8601	5.61149	3.18565	37.7587	10.0545
k__Bacteria|p__Deferribacteres|c__Deferribacteres|o__Deferribacterales	1.4098	0	1.40817	2.08318	34.4292	17.1231	5.86436	6.86292	7.7481	5.5343	2.19911	6.04847	10.8601	5.61149	3.18565	37.7587	10.0545
k__Bacteria|p__Deferribacteres|c__Deferribacteres|o__Deferribacterales|f__Deferribacteraceae	1.4098	0	1.40817	2.08318	34.4292	17.1231	5.86436	6.86292	7.7481	5.5343	2.19911	6.04847	10.8601	5.61149	3.18565	37.7587	10.0545
k__Bacteria|p__Deferribacteres|c__Deferribacteres|o__Deferribacterales|f__Deferribacteraceae|g__Mucispirillum	1.4098	0	1.40817	2.08318	34.4292	17.1231	5.86436	6.86292	7.7481	5.5343	2.19911	6.04847	10.8601	5.61149	3.18565	37.7587	10.0545
k__Bacteria|p__Deferribacteres|c__Deferribacteres|o__Deferribacterales|f__Deferribacteraceae|g__Mucispirillum|s__Mucispirillum_schaedleri	1.4098	0	1.40817	2.08318	34.4292	17.1231	5.86436	6.86292	7.7481	5.5343	2.19911	6.04847	10.8601	5.61149	3.18565	37.7587	10.0545
k__Bacteria|p__Deferribacteres|c__Deferribacteres|o__Deferribacterales|f__Deferribacteraceae|g__Mucispirillum|s__Mucispirillum_schaedleri|t__GCF_000487995	1.4098	0	1.40817	2.08318	34.4292	17.1231	5.86436	6.86292	7.7481	5.5343	2.19911	6.04847	10.8601	5.61149	3.18565	37.7587	10.0545
k__Bacteria|p__Firmicutes	49.363	71.3192	22.1853	73.3659	18.388	12.1083	8.52906	24.1043	8.14608	76.8845	80.0992	29.6725	11.4928	76.9267	82.5749	45.3564	10.853
k__Bacteria|p__Firmicutes|c__Bacilli	41.2095	67.3691	16.7688	72.6252	18.388	7.54884	7.16753	22.7417	7.06381	72.5656	75.0547	25.5483	10.9035	72.4631	76.0272	36.4329	10.4845
k__Bacteria|p__Firmicutes|c__Bacilli|o__Bacillales	0.86465	29.2906	0	13.1966	0	0	0	0	0	1.94154	0	0	0	1.80812	0	1.77935	0
k__Bacteria|p__Firmicutes|c__Bacilli|o__Bacillales|f__Bacillales_noname	0.86465	0	0	0	0	0	0	0	0	0	0	0	0	0	0	0	0
k__Bacteria|p__Firmicutes|c__Bacilli|o__Bacillales|f__Bacillales_noname|g__Gemella	0.86465	0	0	0	0	0	0	0	0	0	0	0	0	0	0	0	0
k__Bacteria|p__Firmicutes|c__Bacilli|o__Bacillales|f__Bacillales_noname|g__Gemella|s__Gemella_sanguinis	0.15206	0	0	0	0	0	0	0	0	0	0	0	0	0	0	0	0
k__Bacteria|p__Firmicutes|c__Bacilli|o__Bacillales|f__Bacillales_noname|g__Gemella|s__Gemella_sanguinis|t__GCF_000204335	0.15206	0	0	0	0	0	0	0	0	0	0	0	0	0	0	0	0
k__Bacteria|p__Firmicutes|c__Bacilli|o__Bacillales|f__Bacillales_noname|g__Gemella|s__Gemella_unclassified	0.71259	0	0	0	0	0	0	0	0	0	0	0	0	0	0	0	0
k__Bacteria|p__Firmicutes|c__Bacilli|o__Bacillales|f__Staphylococcaceae	0	29.2906	0	13.1966	0	0	0	0	0	1.94154	0	0	0	1.80812	0	1.77935	0
k__Bacteria|p__Firmicutes|c__Bacilli|o__Bacillales|f__Staphylococcaceae|g__Staphylococcus	0	29.2906	0	13.1966	0	0	0	0	0	1.94154	0	0	0	1.80812	0	1.77935	0
k__Bacteria|p__Firmicutes|c__Bacilli|o__Bacillales|f__Staphylococcaceae|g__Staphylococcus|s__Staphylococcus_saprophyticus	0	4.15714	0	0	0	0	0	0	0	0	0	0	0	0	0	0	0
k__Bacteria|p__Firmicutes|c__Bacilli|o__Bacillales|f__Staphylococcaceae|g__Staphylococcus|s__Staphylococcus_saprophyticus|t__Staphylococcus_saprophyticus_unclassified	0	4.15714	0	0	0	0	0	0	0	0	0	0	0	0	0	0	0
k__Bacteria|p__Firmicutes|c__Bacilli|o__Bacillales|f__Staphylococcaceae|g__Staphylococcus|s__Staphylococcus_xylosus	0	25.1335	0	13.1966	0	0	0	0	0	1.94154	0	0	0	1.80812	0	1.77935	0
k__Bacteria|p__Firmicutes|c__Bacilli|o__Bacillales|f__Staphylococcaceae|g__Staphylococcus|s__Staphylococcus_xylosus|t__GCF_000338275	0	25.1335	0	13.1966	0	0	0	0	0	1.94154	0	0	0	1.80812	0	1.77935	0
k__Bacteria|p__Firmicutes|c__Bacilli|o__Lactobacillales	40.3448	38.0785	16.7688	59.4286	18.388	7.54884	7.16753	22.7417	7.06381	70.6241	75.0547	25.5483	10.9035	70.6549	76.0272	34.6535	10.4845
k__Bacteria|p__Firmicutes|c__Bacilli|o__Lactobacillales|f__Enterococcaceae	0	0	0	0.43536	1.50569	0.83325	0.36504	0	0.07977	0	0	0	2.40794	0	0	0	1.74407
k__Bacteria|p__Firmicutes|c__Bacilli|o__Lactobacillales|f__Enterococcaceae|g__Enterococcus	0	0	0	0.43536	1.50569	0.83325	0.36504	0	0.07977	0	0	0	2.40794	0	0	0	1.74407
k__Bacteria|p__Firmicutes|c__Bacilli|o__Lactobacillales|f__Enterococcaceae|g__Enterococcus|s__Enterococcus_avium	0	0	0	0.43536	1.50569	0.83325	0.36504	0	0.07977	0	0	0	2.40794	0	0	0	1.74407
k__Bacteria|p__Firmicutes|c__Bacilli|o__Lactobacillales|f__Enterococcaceae|g__Enterococcus|s__Enterococcus_avium|t__Enterococcus_avium_unclassified	0	0	0	0.43536	1.50569	0.83325	0.36504	0	0.07977	0	0	0	2.40794	0	0	0	1.74407
k__Bacteria|p__Firmicutes|c__Bacilli|o__Lactobacillales|f__Lactobacillaceae	19.5464	38.0785	16.7688	58.7768	16.8823	6.7156	6.80249	22.7417	6.98403	70.6241	75.0547	25.5483	8.49558	70.6549	76.0272	34.6535	8.74045
k__Bacteria|p__Firmicutes|c__Bacilli|o__Lactobacillales|f__Lactobacillaceae|g__Lactobacillus	19.5464	38.0785	16.7688	58.7768	16.8823	6.7156	6.80249	22.7417	6.98403	70.6241	75.0547	25.5483	8.49558	70.6549	76.0272	34.6535	8.74045
k__Bacteria|p__Firmicutes|c__Bacilli|o__Lactobacillales|f__Lactobacillaceae|g__Lactobacillus|s__Lactobacillus_amylovorus	0	0	0	0	0	0	0	0	0	0	0	0	0	0	0.01121	0	0
k__Bacteria|p__Firmicutes|c__Bacilli|o__Lactobacillales|f__Lactobacillaceae|g__Lactobacillus|s__Lactobacillus_amylovorus|t__Lactobacillus_amylovorus_unclassified	0	0	0	0	0	0	0	0	0	0	0	0	0	0	0.01121	0	0
k__Bacteria|p__Firmicutes|c__Bacilli|o__Lactobacillales|f__Lactobacillaceae|g__Lactobacillus|s__Lactobacillus_animalis	0	0	0	0	0	0	0	0	0	0.13464	0.32309	0.1005	0.06408	0.18506	0.33622	0.17837	0
k__Bacteria|p__Firmicutes|c__Bacilli|o__Lactobacillales|f__Lactobacillaceae|g__Lactobacillus|s__Lactobacillus_animalis|t__GCF_000183825	0	0	0	0	0	0	0	0	0	0.13464	0.32309	0.1005	0.06408	0.18506	0.33622	0.17837	0
k__Bacteria|p__Firmicutes|c__Bacilli|o__Lactobacillales|f__Lactobacillaceae|g__Lactobacillus|s__Lactobacillus_johnsonii	0	0	0	0	0	0	0	0	0	0.14726	0	0.07476	0	0.15127	0.00971	0.07499	0
k__Bacteria|p__Firmicutes|c__Bacilli|o__Lactobacillales|f__Lactobacillaceae|g__Lactobacillus|s__Lactobacillus_johnsonii|t__Lactobacillus_johnsonii_unclassified	0	0	0	0	0	0	0	0	0	0.14726	0	0.07476	0	0.15127	0.00971	0.07499	0
k__Bacteria|p__Firmicutes|c__Bacilli|o__Lactobacillales|f__Lactobacillaceae|g__Lactobacillus|s__Lactobacillus_murinus	19.5464	38.0785	16.7688	58.7768	16.8823	6.7156	6.7549	22.6394	6.98403	69.5401	74.2424	25.0118	8.37411	69.622	75.2912	34.4002	8.74045
k__Bacteria|p__Firmicutes|c__Bacilli|o__Lactobacillales|f__Lactobacillaceae|g__Lactobacillus|s__Lactobacillus_murinus|t__GCF_000364205	19.5464	38.0785	16.7688	58.7768	16.8823	6.7156	6.7549	22.6394	6.98403	69.5401	74.2424	25.0118	8.37411	69.622	75.2912	34.4002	8.74045
k__Bacteria|p__Firmicutes|c__Bacilli|o__Lactobacillales|f__Lactobacillaceae|g__Lactobacillus|s__Lactobacillus_reuteri	0	0	0	0	0	0	0.04759	0.10237	0	0.8021	0.48923	0.36126	0.05738	0.69666	0.37883	0	0
k__Bacteria|p__Firmicutes|c__Bacilli|o__Lactobacillales|f__Lactobacillaceae|g__Lactobacillus|s__Lactobacillus_reuteri|t__Lactobacillus_reuteri_unclassified	0	0	0	0	0	0	0.04759	0.10237	0	0.8021	0.48923	0.36126	0.05738	0.69666	0.37883	0	0
k__Bacteria|p__Firmicutes|c__Bacilli|o__Lactobacillales|f__Streptococcaceae	20.7985	0	0	0.21645	0	0	0	0	0	0	0	0	0	0	0	0	0
k__Bacteria|p__Firmicutes|c__Bacilli|o__Lactobacillales|f__Streptococcaceae|g__Streptococcus	20.7985	0	0	0.21645	0	0	0	0	0	0	0	0	0	0	0	0	0
k__Bacteria|p__Firmicutes|c__Bacilli|o__Lactobacillales|f__Streptococcaceae|g__Streptococcus|s__Streptococcus_parasanguinis	20.7985	0	0	0.21645	0	0	0	0	0	0	0	0	0	0	0	0	0
k__Bacteria|p__Firmicutes|c__Bacilli|o__Lactobacillales|f__Streptococcaceae|g__Streptococcus|s__Streptococcus_parasanguinis|t__Streptococcus_parasanguinis_unclassified	20.7985	0	0	0.21645	0	0	0	0	0	0	0	0	0	0	0	0	0
k__Bacteria|p__Firmicutes|c__Clostridia	1.40613	3.95012	5.41657	0.74075	0	4.55944	1.36153	1.36259	1.08227	4.31887	5.04445	4.12422	0.58932	4.46367	6.54772	8.92348	0.3685
k__Bacteria|p__Firmicutes|c__Clostridia|o__Clostridiales	1.40613	3.95012	5.41657	0.74075	0	4.55944	1.36153	1.36259	1.08227	4.31887	5.04445	4.12422	0.58932	4.46367	6.54772	8.92348	0.3685
k__Bacteria|p__Firmicutes|c__Clostridia|o__Clostridiales|f__Clostridiaceae	0	0	0	0.20708	0	4.55944	1.36153	0	1.08227	0.48013	1.03304	0.20371	0.58932	0.93163	2.67804	0.11981	0.3685
k__Bacteria|p__Firmicutes|c__Clostridia|o__Clostridiales|f__Clostridiaceae|g__Candidatus_Arthromitus	0	0	0	0	0	0	0.10871	0	0	0.48013	1.03304	0.03107	0.02232	0.93163	2.67804	0.11981	0
k__Bacteria|p__Firmicutes|c__Clostridia|o__Clostridiales|f__Clostridiaceae|g__Candidatus_Arthromitus|s__Candidatus_Arthromitus_unclassified	0	0	0	0	0	0	0.10871	0	0	0.48013	1.03304	0.03107	0.02232	0.93163	2.67804	0.11981	0
k__Bacteria|p__Firmicutes|c__Clostridia|o__Clostridiales|f__Clostridiaceae|g__Clostridium	0	0	0	0.20708	0	4.55944	1.25282	0	1.08227	0	0	0.17264	0.567	0	0	0	0.3685
k__Bacteria|p__Firmicutes|c__Clostridia|o__Clostridiales|f__Clostridiaceae|g__Clostridium|s__Clostridium_clostridioforme	0	0	0	0.20708	0	4.55944	1.25282	0	1.08227	0	0	0.17264	0.567	0	0	0	0.3685
k__Bacteria|p__Firmicutes|c__Clostridia|o__Clostridiales|f__Clostridiaceae|g__Clostridium|s__Clostridium_clostridioforme|t__Clostridium_clostridioforme_unclassified	0	0	0	0.20708	0	4.55944	1.25282	0	1.08227	0	0	0.17264	0.567	0	0	0	0.3685
k__Bacteria|p__Firmicutes|c__Clostridia|o__Clostridiales|f__Eubacteriaceae	0	0.36817	0	0	0	0	0	0	0	0.10691	0.29108	0.09107	0	0.1528	0.2341	0.67984	0
k__Bacteria|p__Firmicutes|c__Clostridia|o__Clostridiales|f__Eubacteriaceae|g__Eubacterium	0	0.36817	0	0	0	0	0	0	0	0.10691	0.29108	0.09107	0	0.1528	0.2341	0.67984	0
k__Bacteria|p__Firmicutes|c__Clostridia|o__Clostridiales|f__Eubacteriaceae|g__Eubacterium|s__Eubacterium_plexicaudatum	0	0	0	0	0	0	0	0	0	0.10691	0.29108	0.09107	0	0.1528	0.2341	0.67984	0
k__Bacteria|p__Firmicutes|c__Clostridia|o__Clostridiales|f__Eubacteriaceae|g__Eubacterium|s__Eubacterium_plexicaudatum|t__GCF_000364225	0	0	0	0	0	0	0	0	0	0.10691	0.29108	0.09107	0	0.1528	0.2341	0.67984	0
k__Bacteria|p__Firmicutes|c__Clostridia|o__Clostridiales|f__Eubacteriaceae|g__Eubacterium|s__Eubacterium_rectale	0	0.36817	0	0	0	0	0	0	0	0	0	0	0	0	0	0	0
k__Bacteria|p__Firmicutes|c__Clostridia|o__Clostridiales|f__Eubacteriaceae|g__Eubacterium|s__Eubacterium_rectale|t__Eubacterium_rectale_unclassified	0	0.36817	0	0	0	0	0	0	0	0	0	0	0	0	0	0	0
k__Bacteria|p__Firmicutes|c__Clostridia|o__Clostridiales|f__Lachnospiraceae	0	1.44546	5.41657	0.53368	0	0	0	1.36259	0	2.72249	3.08827	3.08894	0	2.19149	3.20619	6.15132	0
k__Bacteria|p__Firmicutes|c__Clostridia|o__Clostridiales|f__Lachnospiraceae|g__Blautia	0	0	5.41657	0.41788	0	0	0	1.19574	0	1.48865	2.19777	2.73948	0	1.00867	0.78977	3.73392	0
k__Bacteria|p__Firmicutes|c__Clostridia|o__Clostridiales|f__Lachnospiraceae|g__Blautia|s__Ruminococcus_torques	0	0	5.41657	0.41788	0	0	0	1.19574	0	1.48865	2.19777	2.73948	0	1.00867	0.78977	3.73392	0
k__Bacteria|p__Firmicutes|c__Clostridia|o__Clostridiales|f__Lachnospiraceae|g__Blautia|s__Ruminococcus_torques|t__Ruminococcus_torques_unclassified	0	0	5.41657	0.41788	0	0	0	1.19574	0	1.48865	2.19777	2.73948	0	1.00867	0.78977	3.73392	0
k__Bacteria|p__Firmicutes|c__Clostridia|o__Clostridiales|f__Lachnospiraceae|g__Butyrivibrio	0	0	0	0	0	0	0	0	0	0.12685	0.24199	0.16892	0	0.12893	0.22234	0	0
k__Bacteria|p__Firmicutes|c__Clostridia|o__Clostridiales|f__Lachnospiraceae|g__Butyrivibrio|s__Butyrivibrio_unclassified	0	0	0	0	0	0	0	0	0	0.12685	0.24199	0.16892	0	0.12893	0.22234	0	0
k__Bacteria|p__Firmicutes|c__Clostridia|o__Clostridiales|f__Lachnospiraceae|g__Dorea	0	1.44546	0	0.1158	0	0	0	0.16685	0	0.54878	0.12106	0.17653	0	0.36842	1.15664	1.10611	0
k__Bacteria|p__Firmicutes|c__Clostridia|o__Clostridiales|f__Lachnospiraceae|g__Dorea|s__Dorea_sp_5_2	0	0	0	0	0	0	0	0	0	0	0	0	0	0	1.15664	0	0
k__Bacteria|p__Firmicutes|c__Clostridia|o__Clostridiales|f__Lachnospiraceae|g__Dorea|s__Dorea_sp_5_2|t__GCF_000403455	0	0	0	0	0	0	0	0	0	0	0	0	0	0	1.15664	0	0
k__Bacteria|p__Firmicutes|c__Clostridia|o__Clostridiales|f__Lachnospiraceae|g__Dorea|s__Dorea_unclassified	0	1.44546	0	0.1158	0	0	0	0.16685	0	0.54878	0.12106	0.17653	0	0.36842	0	1.10611	0
k__Bacteria|p__Firmicutes|c__Clostridia|o__Clostridiales|f__Lachnospiraceae|g__Lachnospiraceae_noname	0	0	0	0	0	0	0	0	0	0.5302	0.5056	0.00401	0	0.64832	1.03223	1.19215	0
k__Bacteria|p__Firmicutes|c__Clostridia|o__Clostridiales|f__Lachnospiraceae|g__Lachnospiraceae_noname|s__Lachnospiraceae_bacterium_3_1_46FAA	0	0	0	0	0	0	0	0	0	0.5302	0.5056	0.00401	0	0.64832	0.25861	1.19215	0
k__Bacteria|p__Firmicutes|c__Clostridia|o__Clostridiales|f__Lachnospiraceae|g__Lachnospiraceae_noname|s__Lachnospiraceae_bacterium_3_1_46FAA|t__GCF_000209405	0	0	0	0	0	0	0	0	0	0.5302	0.5056	0.00401	0	0.64832	0.25861	1.19215	0
k__Bacteria|p__Firmicutes|c__Clostridia|o__Clostridiales|f__Lachnospiraceae|g__Lachnospiraceae_noname|s__Lachnospiraceae_bacterium_8_1_57FAA	0	0	0	0	0	0	0	0	0	0	0	0	0	0	0.77362	0	0
k__Bacteria|p__Firmicutes|c__Clostridia|o__Clostridiales|f__Lachnospiraceae|g__Lachnospiraceae_noname|s__Lachnospiraceae_bacterium_8_1_57FAA|t__GCF_000185545	0	0	0	0	0	0	0	0	0	0	0	0	0	0	0.77362	0	0
k__Bacteria|p__Firmicutes|c__Clostridia|o__Clostridiales|f__Lachnospiraceae|g__Roseburia	0	0	0	0	0	0	0	0	0	0.028	0.02184	0	0	0.03716	0.00521	0.11915	0
k__Bacteria|p__Firmicutes|c__Clostridia|o__Clostridiales|f__Lachnospiraceae|g__Roseburia|s__Roseburia_unclassified	0	0	0	0	0	0	0	0	0	0.028	0.02184	0	0	0.03716	0.00521	0.11915	0
k__Bacteria|p__Firmicutes|c__Clostridia|o__Clostridiales|f__Oscillospiraceae	0	0	0	0	0	0	0	0	0	0.09231	0.08457	0	0	0.11745	0.03043	0.49744	0
k__Bacteria|p__Firmicutes|c__Clostridia|o__Clostridiales|f__Oscillospiraceae|g__Oscillibacter	0	0	0	0	0	0	0	0	0	0.09231	0.08457	0	0	0.11745	0.03043	0.49744	0
k__Bacteria|p__Firmicutes|c__Clostridia|o__Clostridiales|f__Oscillospiraceae|g__Oscillibacter|s__Oscillibacter_unclassified	0	0	0	0	0	0	0	0	0	0.09231	0.08457	0	0	0.11745	0.03043	0.49744	0
k__Bacteria|p__Firmicutes|c__Clostridia|o__Clostridiales|f__Ruminococcaceae	1.40613	2.13649	0	0	0	0	0	0	0	0.91703	0.54749	0.74049	0	1.07029	0.39896	1.47508	0
k__Bacteria|p__Firmicutes|c__Clostridia|o__Clostridiales|f__Ruminococcaceae|g__Anaerotruncus	0	0	0	0	0	0	0	0	0	0.61105	0.30549	0.16615	0	0.31874	0.17286	0.81723	0
k__Bacteria|p__Firmicutes|c__Clostridia|o__Clostridiales|f__Ruminococcaceae|g__Anaerotruncus|s__Anaerotruncus_colihominis	0	0	0	0	0	0	0	0	0	0	0	0.02389	0	0	0	0	0
k__Bacteria|p__Firmicutes|c__Clostridia|o__Clostridiales|f__Ruminococcaceae|g__Anaerotruncus|s__Anaerotruncus_colihominis|t__GCF_000154565	0	0	0	0	0	0	0	0	0	0	0	0.02389	0	0	0	0	0
k__Bacteria|p__Firmicutes|c__Clostridia|o__Clostridiales|f__Ruminococcaceae|g__Anaerotruncus|s__Anaerotruncus_unclassified	0	0	0	0	0	0	0	0	0	0.61105	0.30549	0.14226	0	0.31874	0.17286	0.81723	0
k__Bacteria|p__Firmicutes|c__Clostridia|o__Clostridiales|f__Ruminococcaceae|g__Faecalibacterium	0	2.13649	0	0	0	0	0	0	0	0	0	0	0	0	0	0	0
k__Bacteria|p__Firmicutes|c__Clostridia|o__Clostridiales|f__Ruminococcaceae|g__Faecalibacterium|s__Faecalibacterium_prausnitzii	0	2.13649	0	0	0	0	0	0	0	0	0	0	0	0	0	0	0
k__Bacteria|p__Firmicutes|c__Clostridia|o__Clostridiales|f__Ruminococcaceae|g__Faecalibacterium|s__Faecalibacterium_prausnitzii|t__Faecalibacterium_prausnitzii_unclassified	0	2.13649	0	0	0	0	0	0	0	0	0	0	0	0	0	0	0
k__Bacteria|p__Firmicutes|c__Clostridia|o__Clostridiales|f__Ruminococcaceae|g__Subdoligranulum	1.40613	0	0	0	0	0	0	0	0	0.30598	0.242	0.57435	0	0.75155	0.22611	0.65784	0
k__Bacteria|p__Firmicutes|c__Clostridia|o__Clostridiales|f__Ruminococcaceae|g__Subdoligranulum|s__Subdoligranulum_unclassified	1.40613	0	0	0	0	0	0	0	0	0.30598	0.242	0.57435	0	0.75155	0.22611	0.65784	0
k__Bacteria|p__Firmicutes|c__Negativicutes	6.74741	0	0	0	0	0	0	0	0	0	0	0	0	0	0	0	0
k__Bacteria|p__Firmicutes|c__Negativicutes|o__Selenomonadales	6.74741	0	0	0	0	0	0	0	0	0	0	0	0	0	0	0	0
k__Bacteria|p__Firmicutes|c__Negativicutes|o__Selenomonadales|f__Veillonellaceae	6.74741	0	0	0	0	0	0	0	0	0	0	0	0	0	0	0	0
k__Bacteria|p__Firmicutes|c__Negativicutes|o__Selenomonadales|f__Veillonellaceae|g__Veillonella	6.74741	0	0	0	0	0	0	0	0	0	0	0	0	0	0	0	0
k__Bacteria|p__Firmicutes|c__Negativicutes|o__Selenomonadales|f__Veillonellaceae|g__Veillonella|s__Veillonella_dispar	0.78022	0	0	0	0	0	0	0	0	0	0	0	0	0	0	0	0
k__Bacteria|p__Firmicutes|c__Negativicutes|o__Selenomonadales|f__Veillonellaceae|g__Veillonella|s__Veillonella_dispar|t__GCF_000160015	0.78022	0	0	0	0	0	0	0	0	0	0	0	0	0	0	0	0
k__Bacteria|p__Firmicutes|c__Negativicutes|o__Selenomonadales|f__Veillonellaceae|g__Veillonella|s__Veillonella_parvula	0.35866	0	0	0	0	0	0	0	0	0	0	0	0	0	0	0	0
k__Bacteria|p__Firmicutes|c__Negativicutes|o__Selenomonadales|f__Veillonellaceae|g__Veillonella|s__Veillonella_parvula|t__Veillonella_parvula_unclassified	0.35866	0	0	0	0	0	0	0	0	0	0	0	0	0	0	0	0
k__Bacteria|p__Firmicutes|c__Negativicutes|o__Selenomonadales|f__Veillonellaceae|g__Veillonella|s__Veillonella_unclassified	5.60853	0	0	0	0	0	0	0	0	0	0	0	0	0	0	0	0
k__Bacteria|p__Proteobacteria	27.5517	6.5337	55.391	16.0481	5.27284	0.20023	0.29028	0	0	0	0	0	0.45839	0.02199	0	0	0.84165
k__Bacteria|p__Proteobacteria|c__Betaproteobacteria	6.65155	6.5337	25.5331	6.50606	4.22626	0	0	0	0	0	0	0	0	0.02199	0	0	0
k__Bacteria|p__Proteobacteria|c__Betaproteobacteria|o__Burkholderiales	6.65155	6.5337	25.5331	6.50606	4.22626	0	0	0	0	0	0	0	0	0.02199	0	0	0
k__Bacteria|p__Proteobacteria|c__Betaproteobacteria|o__Burkholderiales|f__Burkholderiaceae	6.65155	6.5337	20.0362	5.23385	1.62222	0	0	0	0	0	0	0	0	0	0	0	0
k__Bacteria|p__Proteobacteria|c__Betaproteobacteria|o__Burkholderiales|f__Burkholderiaceae|g__Burkholderia	5.89901	6.5337	14.0121	3.24301	0	0	0	0	0	0	0	0	0	0	0	0	0
k__Bacteria|p__Proteobacteria|c__Betaproteobacteria|o__Burkholderiales|f__Burkholderiaceae|g__Burkholderia|s__Burkholderia_unclassified	5.89901	6.5337	14.0121	3.24301	0	0	0	0	0	0	0	0	0	0	0	0	0
k__Bacteria|p__Proteobacteria|c__Betaproteobacteria|o__Burkholderiales|f__Burkholderiaceae|g__Ralstonia	0.75254	0	6.02409	1.99084	1.62222	0	0	0	0	0	0	0	0	0	0	0	0
k__Bacteria|p__Proteobacteria|c__Betaproteobacteria|o__Burkholderiales|f__Burkholderiaceae|g__Ralstonia|s__Ralstonia_pickettii	0	0	0	0.24247	0	0	0	0	0	0	0	0	0	0	0	0	0
k__Bacteria|p__Proteobacteria|c__Betaproteobacteria|o__Burkholderiales|f__Burkholderiaceae|g__Ralstonia|s__Ralstonia_pickettii|t__Ralstonia_pickettii_unclassified	0	0	0	0.24247	0	0	0	0	0	0	0	0	0	0	0	0	0
k__Bacteria|p__Proteobacteria|c__Betaproteobacteria|o__Burkholderiales|f__Burkholderiaceae|g__Ralstonia|s__Ralstonia_solanacearum	0	0	0	0.1025	0	0	0	0	0	0	0	0	0	0	0	0	0
k__Bacteria|p__Proteobacteria|c__Betaproteobacteria|o__Burkholderiales|f__Burkholderiaceae|g__Ralstonia|s__Ralstonia_solanacearum|t__Ralstonia_solanacearum_unclassified	0	0	0	0.1025	0	0	0	0	0	0	0	0	0	0	0	0	0
k__Bacteria|p__Proteobacteria|c__Betaproteobacteria|o__Burkholderiales|f__Burkholderiaceae|g__Ralstonia|s__Ralstonia_unclassified	0.75254	0	6.02409	1.64587	1.62222	0	0	0	0	0	0	0	0	0	0	0	0
k__Bacteria|p__Proteobacteria|c__Betaproteobacteria|o__Burkholderiales|f__Burkholderiales_noname	0	0	5.49685	1.27221	2.60404	0	0	0	0	0	0	0	0	0	0	0	0
k__Bacteria|p__Proteobacteria|c__Betaproteobacteria|o__Burkholderiales|f__Burkholderiales_noname|g__Thiomonas	0	0	5.49685	1.27221	2.60404	0	0	0	0	0	0	0	0	0	0	0	0
k__Bacteria|p__Proteobacteria|c__Betaproteobacteria|o__Burkholderiales|f__Burkholderiales_noname|g__Thiomonas|s__Thiomonas_unclassified	0	0	5.49685	1.27221	2.60404	0	0	0	0	0	0	0	0	0	0	0	0
k__Bacteria|p__Proteobacteria|c__Betaproteobacteria|o__Burkholderiales|f__Sutterellaceae	0	0	0	0	0	0	0	0	0	0	0	0	0	0.02199	0	0	0
k__Bacteria|p__Proteobacteria|c__Betaproteobacteria|o__Burkholderiales|f__Sutterellaceae|g__Sutterellaceae_unclassified	0	0	0	0	0	0	0	0	0	0	0	0	0	0.02199	0	0	0
k__Bacteria|p__Proteobacteria|c__Gammaproteobacteria	20.9002	0	29.858	9.54207	1.04658	0.20023	0.29028	0	0	0	0	0	0.45839	0	0	0	0.84165
k__Bacteria|p__Proteobacteria|c__Gammaproteobacteria|o__Enterobacteriales	2.21859	0	0	0	1.04658	0.20023	0.29028	0	0	0	0	0	0.45839	0	0	0	0.84165
k__Bacteria|p__Proteobacteria|c__Gammaproteobacteria|o__Enterobacteriales|f__Enterobacteriaceae	2.21859	0	0	0	1.04658	0.20023	0.29028	0	0	0	0	0	0.45839	0	0	0	0.84165
k__Bacteria|p__Proteobacteria|c__Gammaproteobacteria|o__Enterobacteriales|f__Enterobacteriaceae|g__Escherichia	2.21859	0	0	0	1.04658	0.20023	0.29028	0	0	0	0	0	0.45839	0	0	0	0.84165
k__Bacteria|p__Proteobacteria|c__Gammaproteobacteria|o__Enterobacteriales|f__Enterobacteriaceae|g__Escherichia|s__Escherichia_coli	2.21859	0	0	0	0	0.20023	0.29028	0	0	0	0	0	0.45839	0	0	0	0
k__Bacteria|p__Proteobacteria|c__Gammaproteobacteria|o__Enterobacteriales|f__Enterobacteriaceae|g__Escherichia|s__Escherichia_coli|t__Escherichia_coli_unclassified	2.21859	0	0	0	0	0.20023	0.29028	0	0	0	0	0	0.45839	0	0	0	0
k__Bacteria|p__Proteobacteria|c__Gammaproteobacteria|o__Enterobacteriales|f__Enterobacteriaceae|g__Escherichia|s__Escherichia_unclassified	0	0	0	0	1.04658	0	0	0	0	0	0	0	0	0	0	0	0.84165
k__Bacteria|p__Proteobacteria|c__Gammaproteobacteria|o__Pasteurellales	18.6816	0	21.9224	8.09256	0	0	0	0	0	0	0	0	0	0	0	0	0
k__Bacteria|p__Proteobacteria|c__Gammaproteobacteria|o__Pasteurellales|f__Pasteurellaceae	18.6816	0	21.9224	8.09256	0	0	0	0	0	0	0	0	0	0	0	0	0
k__Bacteria|p__Proteobacteria|c__Gammaproteobacteria|o__Pasteurellales|f__Pasteurellaceae|g__Actinobacillus	15.382	0	21.9224	8.03351	0	0	0	0	0	0	0	0	0	0	0	0	0
k__Bacteria|p__Proteobacteria|c__Gammaproteobacteria|o__Pasteurellales|f__Pasteurellaceae|g__Actinobacillus|s__Actinobacillus_unclassified	15.382	0	21.9224	8.03351	0	0	0	0	0	0	0	0	0	0	0	0	0
k__Bacteria|p__Proteobacteria|c__Gammaproteobacteria|o__Pasteurellales|f__Pasteurellaceae|g__Haemophilus	3.29962	0	0	0.05905	0	0	0	0	0	0	0	0	0	0	0	0	0
k__Bacteria|p__Proteobacteria|c__Gammaproteobacteria|o__Pasteurellales|f__Pasteurellaceae|g__Haemophilus|s__Haemophilus_parainfluenzae	3.29962	0	0	0.05905	0	0	0	0	0	0	0	0	0	0	0	0	0
k__Bacteria|p__Proteobacteria|c__Gammaproteobacteria|o__Pasteurellales|f__Pasteurellaceae|g__Haemophilus|s__Haemophilus_parainfluenzae|t__Haemophilus_parainfluenzae_unclassified	3.29962	0	0	0.05905	0	0	0	0	0	0	0	0	0	0	0	0	0
k__Bacteria|p__Proteobacteria|c__Gammaproteobacteria|o__Pseudomonadales	0	0	7.93554	1.18443	0	0	0	0	0	0	0	0	0	0	0	0	0
k__Bacteria|p__Proteobacteria|c__Gammaproteobacteria|o__Pseudomonadales|f__Moraxellaceae	0	0	0	1.18443	0	0	0	0	0	0	0	0	0	0	0	0	0
k__Bacteria|p__Proteobacteria|c__Gammaproteobacteria|o__Pseudomonadales|f__Moraxellaceae|g__Acinetobacter	0	0	0	1.18443	0	0	0	0	0	0	0	0	0	0	0	0	0
k__Bacteria|p__Proteobacteria|c__Gammaproteobacteria|o__Pseudomonadales|f__Moraxellaceae|g__Acinetobacter|s__Acinetobacter_unclassified	0	0	0	0.27857	0	0	0	0	0	0	0	0	0	0	0	0	0
k__Bacteria|p__Proteobacteria|c__Gammaproteobacteria|o__Pseudomonadales|f__Moraxellaceae|g__Acinetobacter|s__Acinetobacter_ursingii	0	0	0	0.90586	0	0	0	0	0	0	0	0	0	0	0	0	0
k__Bacteria|p__Proteobacteria|c__Gammaproteobacteria|o__Pseudomonadales|f__Moraxellaceae|g__Acinetobacter|s__Acinetobacter_ursingii|t__Acinetobacter_ursingii_unclassified	0	0	0	0.90586	0	0	0	0	0	0	0	0	0	0	0	0	0
k__Bacteria|p__Proteobacteria|c__Gammaproteobacteria|o__Pseudomonadales|f__Pseudomonadaceae	0	0	7.93554	0	0	0	0	0	0	0	0	0	0	0	0	0	0
k__Bacteria|p__Proteobacteria|c__Gammaproteobacteria|o__Pseudomonadales|f__Pseudomonadaceae|g__Pseudomonas	0	0	7.93554	0	0	0	0	0	0	0	0	0	0	0	0	0	0
k__Bacteria|p__Proteobacteria|c__Gammaproteobacteria|o__Pseudomonadales|f__Pseudomonadaceae|g__Pseudomonas|s__Pseudomonas_unclassified	0	0	7.93554	0	0	0	0	0	0	0	0	0	0	0	0	0	0
k__Bacteria|p__Proteobacteria|c__Gammaproteobacteria|o__Xanthomonadales	0	0	0	0.26508	0	0	0	0	0	0	0	0	0	0	0	0	0
k__Bacteria|p__Proteobacteria|c__Gammaproteobacteria|o__Xanthomonadales|f__Sinobacteraceae	0	0	0	0.26508	0	0	0	0	0	0	0	0	0	0	0	0	0
k__Bacteria|p__Proteobacteria|c__Gammaproteobacteria|o__Xanthomonadales|f__Sinobacteraceae|g__Sinobacteraceae_unclassified	0	0	0	0.26508	0	0	0	0	0	0	0	0	0	0	0	0	0
k__Bacteria|p__Verrucomicrobia	0	0	0	0.18336	0	0.16632	0.48392	1.54299	0.18694	0	0	2.22713	1.47584	0	0	0	1.06555
k__Bacteria|p__Verrucomicrobia|c__Verrucomicrobiae	0	0	0	0.18336	0	0.16632	0.48392	1.54299	0.18694	0	0	2.22713	1.47584	0	0	0	1.06555
k__Bacteria|p__Verrucomicrobia|c__Verrucomicrobiae|o__Verrucomicrobiales	0	0	0	0.18336	0	0.16632	0.48392	1.54299	0.18694	0	0	2.22713	1.47584	0	0	0	1.06555
k__Bacteria|p__Verrucomicrobia|c__Verrucomicrobiae|o__Verrucomicrobiales|f__Verrucomicrobiaceae	0	0	0	0.18336	0	0.16632	0.48392	1.54299	0.18694	0	0	2.22713	1.47584	0	0	0	1.06555
k__Bacteria|p__Verrucomicrobia|c__Verrucomicrobiae|o__Verrucomicrobiales|f__Verrucomicrobiaceae|g__Akkermansia	0	0	0	0.18336	0	0.16632	0.48392	1.54299	0.18694	0	0	2.22713	1.47584	0	0	0	1.06555
k__Bacteria|p__Verrucomicrobia|c__Verrucomicrobiae|o__Verrucomicrobiales|f__Verrucomicrobiaceae|g__Akkermansia|s__Akkermansia_muciniphila	0	0	0	0.18336	0	0.16632	0.48392	1.54299	0.18694	0	0	2.22713	1.47584	0	0	0	1.06555
k__Bacteria|p__Verrucomicrobia|c__Verrucomicrobiae|o__Verrucomicrobiales|f__Verrucomicrobiaceae|g__Akkermansia|s__Akkermansia_muciniphila|t__GCF_000020225	0	0	0	0.18336	0	0.16632	0.48392	1.54299	0.18694	0	0	2.22713	1.47584	0	0	0	1.06555
k__Viruses	17.8488	12.3008	4.39671	3.29669	2.5106	0	1.56716	1.16991	0.74628	0.20139	0.15359	0.10721	0.09362	0.08224	0.05519	0	0
k__Viruses|p__Viruses_noname	17.8488	12.3008	4.39671	3.29669	2.5106	0	1.56716	1.16991	0.74628	0.20139	0.15359	0.10721	0.09362	0.08224	0.05519	0	0
k__Viruses|p__Viruses_noname|c__Viruses_noname	17.8488	12.3008	4.39671	3.29669	2.5106	0	1.56716	1.16991	0.74628	0.20139	0.15359	0.10721	0.09362	0.08224	0.05519	0	0
k__Viruses|p__Viruses_noname|c__Viruses_noname|o__Caudovirales	0	0	0	0.12177	0	0	0	0	0	0	0	0	0	0	0	0	0
k__Viruses|p__Viruses_noname|c__Viruses_noname|o__Caudovirales|f__Siphoviridae	0	0	0	0.12177	0	0	0	0	0	0	0	0	0	0	0	0	0
k__Viruses|p__Viruses_noname|c__Viruses_noname|o__Caudovirales|f__Siphoviridae|g__C2likevirus	0	0	0	0.12177	0	0	0	0	0	0	0	0	0	0	0	0	0
k__Viruses|p__Viruses_noname|c__Viruses_noname|o__Caudovirales|f__Siphoviridae|g__C2likevirus|s__C2likevirus_unclassified	0	0	0	0.12177	0	0	0	0	0	0	0	0	0	0	0	0	0
k__Viruses|p__Viruses_noname|c__Viruses_noname|o__Viruses_noname	17.8488	12.3008	4.39671	3.17492	2.5106	0	1.56716	1.16991	0.74628	0.20139	0.15359	0.10721	0.09362	0.08224	0.05519	0	0
k__Viruses|p__Viruses_noname|c__Viruses_noname|o__Viruses_noname|f__Potyviridae	0	0	0	0	0	0	0	0	0	0	0	0	0	0	0	0	0
k__Viruses|p__Viruses_noname|c__Viruses_noname|o__Viruses_noname|f__Potyviridae|g__Potyvirus	0	0	0	0	0	0	0	0	0	0	0	0	0	0	0	0	0
k__Viruses|p__Viruses_noname|c__Viruses_noname|o__Viruses_noname|f__Potyviridae|g__Potyvirus|s__Dasheen_mosaic_virus	0	0	0	0	0	0	0	0	0	0	0	0	0	0	0	0	0
k__Viruses|p__Viruses_noname|c__Viruses_noname|o__Viruses_noname|f__Potyviridae|g__Potyvirus|s__Dasheen_mosaic_virus|t__PRJNA15388	0	0	0	0	0	0	0	0	0	0	0	0	0	0	0	0	0
k__Viruses|p__Viruses_noname|c__Viruses_noname|o__Viruses_noname|f__Retroviridae	17.8488	12.3008	4.39671	3.17492	2.5106	0	1.56716	1.16991	0.74628	0.20139	0.15359	0.10721	0.09362	0.08224	0.05519	0	0
k__Viruses|p__Viruses_noname|c__Viruses_noname|o__Viruses_noname|f__Retroviridae|g__Betaretrovirus	0	12.3008	4.39671	1.13065	0	0	0.3395	0	0	0.20139	0	0	0	0	0	0	0
k__Viruses|p__Viruses_noname|c__Viruses_noname|o__Viruses_noname|f__Retroviridae|g__Betaretrovirus|s__Mouse_mammary_tumor_virus	0	12.3008	4.39671	1.13065	0	0	0.3395	0	0	0.20139	0	0	0	0	0	0	0
k__Viruses|p__Viruses_noname|c__Viruses_noname|o__Viruses_noname|f__Retroviridae|g__Betaretrovirus|s__Mouse_mammary_tumor_virus|t__PRJNA14435	0	12.3008	4.39671	1.13065	0	0	0.3395	0	0	0.20139	0	0	0	0	0	0	0
k__Viruses|p__Viruses_noname|c__Viruses_noname|o__Viruses_noname|f__Retroviridae|g__Gammaretrovirus	17.8488	0	0	2.04426	2.5106	0	1.22766	1.16991	0.74628	0	0.15359	0.10721	0.09362	0.08224	0.05519	0	0
k__Viruses|p__Viruses_noname|c__Viruses_noname|o__Viruses_noname|f__Retroviridae|g__Gammaretrovirus|s__Murine_osteosarcoma_virus	17.8488	0	0	2.04426	2.5106	0	1.22766	1.16991	0.74628	0	0.15359	0.10721	0.09362	0.08224	0.05519	0	0
k__Viruses|p__Viruses_noname|c__Viruses_noname|o__Viruses_noname|f__Retroviridae|g__Gammaretrovirus|s__Murine_osteosarcoma_virus|t__PRJNA14655	17.8488	0	0	2.04426	2.5106	0	1.22766	1.16991	0.74628	0	0.15359	0.10721	0.09362	0.08224	0.05519	0	0
